# Supplementary material for: Differential RNA packaging into small extracellular vesicles by neurons and astrocytes
Source: Cell Commun Signal. 2021 Jul 10;19:75. doi: 10.1186/s12964-021-00757-4 (PMC8272329; doi:10.1186/s12964-021-00757-4)
Supplement: Supplementary file 3 — Additional file 2. Table S1. miRNAs detected in neurons, astrocytes, and their respective sEVs. [file 12964_2021_757_MOESM3_ESM.xlsx]

## Sheet: data_TPM
Supplementary Table 1 miRNAs detected in neurons, astrocytes, and their respective sEVs.
Expression levels were calculated using transcript per kilobase million (TPM). The venn segment contents indicate the presence of a miRNA in a group of samples if the TPM of that miRNA was larger than zero for all samples of the group.
miRNA	AC1	AC2	AC3	AE1	AE2	AE3	NC1	NC2	NC3	NE1	NE2	NE3	vennsegment
mmu-miR-7224-3p	0.684113	1.18886	1.14665	0	0	0	1.47126	0.688471	0	0	11.3385	0	AC
mmu-miR-7674-5p	0.108018	0.0990714	0.0658996	0	0	0	0	0.154555	0	0	0	0	AC
mmu-miR-5132-5p	0.576095	0.160991	0.843515	0	0	0	0.0845553	0	0	0	0	0	AC
mmu-miR-7049-5p	0.108018	0.0371518	0.0658996	0	0	0	0	0	0	0	0	0	AC
mmu-miR-7220-5p	0.684113	0.643964	1.31799	0	0	0	0	0.112403	0	0	0	0	AC
mmu-miR-7117-3p	0.576095	1.18886	0.606277	0	0	0	0.355132	0.379362	0	0	0	0	AC
mmu-miR-215-5p	1.33222	0.829723	0.237239	0	0	0	0.253666	1.06783	0	0	0	0	AC
mmu-miR-149-3p	0.108018	0.383901	0.421758	0	0	0	6.84898	5.98548	0	0	0	0	AC
mmu-miR-3064-3p	0.108018	0.359134	0.474477	0	0	0	0.253666	0.154555	0	0	0	0	AC
mmu-miR-7118-3p	0.108018	0.222911	0.118619	0	0	0	0.169111	0.154555	0	0	0	0	AC
mmu-miR-1199-3p	1.2242	0.866874	0.777616	0	0	0	0	0.112403	0	0	0	0	AC
mmu-miR-7679-5p	0.324053	0.544892	1.14665	0	0	0	0.608798	1.01163	0	0	0	0	AC
mmu-miR-7064-5p	0.216036	0.0371518	0.118619	0	0	0	0.355132	0.210756	0	0	0	0	AC
mmu-miR-7237-3p	0.108018	0.0619196	0.0658996	0	0	0	0	0.0562017	0.234418	0	0	0	AC
mmu-miR-6936-3p	0.216036	0.198143	0.237239	0	0	0	0.253666	0.32316	0	0	0	0	AC
mmu-miR-3109-3p	5.18485	6.68732	9.55545	0	0	0	0.524243	1.01163	0	0	0	0	AC
mmu-miR-3100-3p	0.684113	0.643964	2.04289	0	0	0	0.0845553	0.32316	0	0	0	0	AC
mmu-miR-1943-3p	2.23237	2.63777	4.38892	0	0	0	0.94702	1.77035	0	0	0.341008	0	AC
mmu-miR-6960-5p	1.2242	0.28483	0.540377	0	0	0	1.04849	0.800874	0	78.2053	0	0	AC
mmu-miR-6896-5p	0.432071	0.705883	0.843515	0	0	0	0.0845553	0.32316	0	0	0	0	AC
mmu-miR-7015-3p	0.324053	0.421053	0.474477	0	0	0	0.608798	0.421513	0	0	0	0	AC
mmu-miR-6897-5p	0.108018	0.123839	0.0658996	0	0	0	0	0.154555	0	0	0	0	AC
mmu-miR-1960	0.216036	0.123839	0.237239	0	0	0	0	0.112403	0	0	0	0	AC
mmu-miR-470-5p	3.81663	1.22601	0.355858	0	0	0	0.169111	0.32316	0	0	0	0	AC
mmu-miR-7020-5p	0.108018	0.0619196	0.184519	0	0	0	0	0.0562017	0	0	0	0	AC
mmu-miR-466n-3p	1.00817	0.28483	0.237239	0	0	0	0	0.112403	0	0	0	0	AC
mmu-miR-3966	0.684113	0.0990714	0.0658996	0	0	0	0	0	0	0	0	0	AC
mmu-miR-7071-3p	0.108018	0.222911	0.184519	0	0	0	0.253666	0.112403	0	0	0	0	AC
mmu-miR-3082-3p	0.216036	0.705883	0.303138	0	0	0	0.355132	0.379362	0	0	0	0	AC
mmu-miR-669m-3p	0.432071	0.28483	0.184519	0	0	0	0.169111	0.210756	0	0	0	0	AC
mmu-miR-3073a-5p	0.684113	1.02787	1.56841	0	0	0	0	0.154555	0	0	0	0	AC
mmu-miR-6994-5p	0.432071	0.668732	0.724896	0	0	0	0.862464	0.477715	0	0	0	0	AC
mmu-miR-3093-5p	1.47624	3.50465	2.8864	0	0	0	0.862464	0.477715	0	0	0	24.3069	AC
mmu-miR-6968-3p	0.108018	0.222911	0.658996	0	0	0	0.169111	0.64632	0	0	0	0	AC
mmu-miR-1964-5p	1.2242	1.60991	1.14665	0	0	0	0.439688	0.913278	0	0	0	0	AC
mmu-miR-224-3p	0.432071	0.321982	0.474477	0	0	0	0.169111	0.0562017	0	0	0	0	AC
mmu-miR-6912-5p	0.108018	0.123839	0.355858	0	0	0	0.0845553	0.112403	0	0	0	0	AC
mmu-miR-155-3p	0.684113	0.606812	0.843515	0	0	0	0	0.112403	0	0	0	0	AC
mmu-miR-3088-5p	0.108018	0.0371518	0.0658996	0	0	0	0	0	0	0	0	0	AC
mmu-miR-101c	1.00817	0.606812	0.540377	0	0	0	1.64037	1.12403	0	0	0	0	AC
mmu-miR-299b-3p	13.7183	3.14552	0.962135	0	0	0	0.693354	1.98111	0	0	0	0	AC
mmu-miR-7659-5p	0.216036	0.482973	0.724896	0	0	0	0	0.688471	0	0	0	0	AC
mmu-miR-5106	0.216036	0.123839	0.355858	0	7997.87	0	0	0.0562017	0	150.082	164.366	0	AC
mmu-miR-7041-3p	0.684113	1.18886	0.303138	0	0	0	0.608798	0.379362	0	0	0	0	AC
mmu-miR-5114	0.324053	0.383901	0.303138	0	0	0	0.169111	0.154555	0	0	0	0	AC
mmu-miR-3101-3p	0.108018	0.123839	0.118619	0	0	0	0	0	0	0	0	0	AC
mmu-miR-7212-3p	0.108018	0.0371518	0.118619	0	0	0	0.0845553	0.112403	0	0	0	0	AC
mmu-miR-7052-3p	0.432071	1.08978	2.22741	0	0	46.5509	0.253666	0.477715	0	0	0	0.557497	AC
mmu-miR-28c	0.792131	0.544892	0.843515	0	0	0	0	0.112403	0	0	0	0	AC
mmu-miR-668-5p	0.216036	0.445821	0.184519	0	0	0	3.55132	2.30427	0	0	0	0	AC
mmu-miR-8102	0.108018	0.123839	0.0658996	0	0	0	0.253666	0.210756	0	0	0	0	AC
mmu-miR-129b-3p	0.900148	1.12694	1.85837	0	0	0	0.0845553	0.32316	0	0	0	0	AC
mmu-miR-3473h-5p	0.432071	0.0371518	0.0658996	0	0	0	0	0	0	0	0	0	AC
mmu-miR-106a-5p	0.324053	0.482973	0.474477	0	0	0	0.524243	0.379362	0	0	0	0	AC
mmu-miR-3101-5p	2.23237	1.51084	1.08075	0	0	0	1.13304	1.18024	0	0	0	0	AC
mmu-miR-141-3p	0.792131	0.520125	0.118619	2.83694	0	0	0.524243	0.379362	0	2.26027	0	0	AC
mmu-miR-3062-5p	0.216036	0.0371518	0.237239	0	0	0	0.355132	0.154555	0	0	0	0	AC
mmu-miR-3058-5p	0.792131	0.582044	0.474477	0	0	0	0.608798	0.857076	0	0	0	0	AC
mmu-miR-101a-5p	0.432071	0.260062	0.237239	2.83694	0	0	0.524243	0.266958	0	2.26027	0	0	AC
mmu-miR-122b-5p	0.684113	0.222911	0.184519	0	24.7967	0	0.355132	0.266958	0	0	7.75793	0	AC
mmu-miR-7036a-5p	0.432071	0.0619196	0.184519	0	0	0	0	0	0	0	0	0	AC
mmu-miR-12192-5p	0.108018	0.160991	0.0658996	0	0	0	0.0845553	0.112403	0	0	0	0	AC
mmu-miR-6546-3p	1.33222	0.829723	0.658996	0	0	0	0.94702	1.77035	0	0	0	0	AC
mmu-miR-7669-3p	2.12435	2.25387	5.46967	0	0	0	1.64037	2.45882	0	0	0	0	AC
mmu-miR-3544-5p	1.69228	1.99381	1.85837	0	0	0	0.777909	0.688471	0	0	0	1.0035	AC
mmu-miR-582-3p	1.8003	1.387	0.962135	0	0	2.51626	0.524243	1.18024	0	0	0	0	AC
mmu-miR-7082-3p	0.108018	0.160991	0.118619	0	0	0	0	0.154555	0	0	0	0	AC
mmu-miR-466o-3p	0.216036	0.0371518	0.303138	0	0	0	0.0845553	0.154555	0	0	0	0	AC
mmu-miR-7654-3p	0.108018	0.0619196	0.118619	0	0	0	0.169111	0.154555	0	0	0	0	AC
mmu-miR-3103-3p	0.216036	0.198143	0.421758	0	0	0	0	0.210756	0	0	0	0	AC
mmu-miR-7043-5p	0.324053	0.160991	0.237239	0	0	0	0	0.0562017	0	0	0	0	AC
mmu-miR-21a-3p	63.5865	10.7369	1.73975	0	2.77575	0	3.2131	5.24081	0	0	0	0	AC
mmu-miR-1948-5p	0.432071	0.123839	0.118619	0	2.77575	0	0.439688	0.913278	0	0	0	0	AC
mmu-miR-6898-5p	0.108018	0.260062	0.184519	0	0	0	0.169111	0	0	0	0	0	AC
mmu-miR-7068-5p	0.108018	0.0371518	0.237239	0	0	0	0.0845553	0	0	0	0	25.7564	AC
mmu-miR-7115-5p	0.108018	0.743035	0.0658996	0	0	0	0.253666	0.210756	0	0	0	0	AC
mmu-miR-466m-3p	0.108018	0.160991	0.421758	0	0	0	0	0.154555	0.807438	0	0	0	AC
mmu-miR-3083b-5p	1.00817	0.904026	2.28013	0	0	0	1.13304	1.06783	0	0	0	0	AC
mmu-miR-6927-5p	0.216036	0.222911	0.355858	0	0	0	0.169111	0.421513	0	0	0	0	AC
mmu-miR-3108-5p	0.216036	0.198143	0.118619	0	0	0	0	0.112403	0	0	0	0	AC
mmu-miR-6914-5p	0.216036	0.0990714	0.184519	0	0	0	0.355132	0.210756	0	0	0	0	AC
mmu-miR-6920-5p	0.108018	0.0990714	0.0658996	0	0	0	0.355132	0.0562017	0	0	0	0	AC
mmu-miR-6945-3p	0.576095	0.222911	0.540377	0	0	0	0.169111	0.210756	0	0	0	0	AC
mmu-miR-7048-3p	0.216036	0.0990714	0.184519	0	0	0	0.253666	0.112403	0	0	0	0	AC
mmu-miR-3079-3p	0.432071	0.383901	0.355858	0	0	0	0	0.154555	0	0	0	0	AC
mmu-miR-7052-5p	0.216036	0.0619196	0.184519	0	0	0	0	0	0	0	0	0	AC
mmu-miR-3068-3p	0.324053	0.520125	0.474477	0	0	0	0.0845553	0.266958	0	0	0	0	AC
mmu-miR-6997-5p	0.684113	0.990714	2.22741	0	0	0	0.253666	0.688471	0	0	0	0	AC
mmu-miR-1945	1.33222	0.904026	2.39875	0	0	0	0.253666	1.18024	0	0	0	0	AC
mmu-miR-5710	0.108018	0.0371518	0.0658996	0	0	0	0	0	0	0	0	0	AC
mmu-miR-6963-3p	0.324053	0.383901	0.184519	0	0	0	0	0.0562017	0	0	0	0	AC
mmu-miR-1933-3p	0.216036	0.260062	0.355858	0	0	0	0	0.154555	0	0	0	0	AC
mmu-miR-544-3p	0.432071	0.160991	0.118619	0	0	0	2.43519	1.18024	0	0	0	0	AC
mmu-miR-7074-3p	0.108018	0.606812	1.38389	0	0	0	0	0.32316	0	0	0	0	AC
mmu-miR-1970c-5p	0.324053	0.482973	0.184519	0	0	0	1.13304	0.688471	0	0	0	16.7249	AC
mmu-miR-7000-3p	0.576095	0.359134	0.896235	0	0	0	0.608798	0.379362	0	0	0	0	AC
mmu-miR-7212-5p	0.108018	0.0619196	0.0658996	0	0	0	0.0845553	0	0	0	0	0	AC
mmu-miR-6943-3p	0.432071	1.41177	1.38389	0	0	37.1149	1.2176	0.857076	0	0	7.75793	0.557497	AC
mmu-miR-7018-3p	1.58426	0.705883	0.896235	0	0	0	0.0845553	0.266958	0	0	0	0	AC
mmu-miR-666-5p	12.134	5.11456	2.46465	0	0	0	12.734	9.30138	0	0	0	0	AC
mmu-miR-7073-5p	0.216036	0.0619196	0.0658996	0	0	0	0.169111	0.266958	0	0	0	0	AC
mmu-miR-466h-5p	8.42539	3.34366	0.777616	0	0	0	2.16462	0.533916	0	0	0	0	AC
mmu-miR-7653-5p	0.432071	0.928794	1.73975	0	0	2.51626	0.355132	0.266958	0	0	0	0	AC
mmu-miR-3087-5p	0.792131	0.260062	0.474477	0	0	0	0.0845553	0.477715	0	0	0	0	AC
mmu-miR-7237-5p	0.108018	0.0619196	0.0658996	0	0	0	0.0845553	0.0562017	0	0	0	0	AC
mmu-miR-3100-5p	0.792131	0.668732	1.85837	0	0	0	0.355132	0.266958	0	0	0	0	AC
mmu-miR-7119-3p	0.324053	0.0619196	0.184519	0	0	0	0.439688	0.32316	0	0	0	0	AC
mmu-miR-3081-3p	2.48441	3.34366	2.28013	0	0	0	1.04849	0.800874	0	0	0	0	AC
mmu-miR-196b-5p	0.324053	0.582044	0.474477	44.0816	74.3902	0	1.13304	0.688471	0	37.0684	0	0	AC
mmu-miR-7026-5p	0.216036	0.222911	0.184519	0	0	0	0.862464	0.590118	0	0	0	0	AC
mmu-miR-7671-3p	0.108018	0.0371518	0.118619	0	0	0	0	0	0	0	0	0	AC
mmu-miR-6959-3p	0.576095	0.668732	0.540377	0	0	0	0.608798	0.477715	0	0	0	0	AC
mmu-miR-8097	0.324053	0.0990714	0.355858	0	0	0	0	0	0	0	0	0	AC
mmu-miR-3073a-3p	0.576095	0.705883	0.0658996	0	0	0	0	0.0562017	0	0	0	0	AC
mmu-miR-6993-5p	0.108018	0.0990714	0.184519	0	0	0	0.0845553	0.32316	0	0	0	0	AC
mmu-miR-7031-3p	0.108018	0.123839	0.237239	0	0	0	0.0845553	0	0	0	0	0	AC
mmu-miR-7226-3p	0.684113	2.09288	0.843515	0	0	0	3.72043	1.60175	0	0	0	0	AC
mmu-miR-6955-3p	0.108018	0.198143	0.303138	0	0	0	0.0845553	0.154555	0	0	0	0	AC
mmu-miR-3094-3p	0.216036	0.260062	0.303138	0	0	0	0.439688	0.112403	0	0	0	0	AC
mmu-miR-7680-3p	0.108018	0.0619196	0.0658996	0	0	0	0	0	0	0	0	0	AC
mmu-miR-7063-5p	0.108018	0.0990714	0.0658996	0	0	0	0.169111	0.210756	0	0	0	0	AC
mmu-miR-6986-5p	0.432071	0.866874	1.43661	0	0	0	0.862464	1.86871	0	0	0	0	AC
mmu-miR-6943-5p	0.432071	0.160991	0.184519	0	0	0	0.0845553	0.0562017	0	0	0	0	AC
mmu-miR-679-5p	0.576095	0.0619196	0.184519	0	0	0	0	0.0562017	0	0	0	0	AC
mmu-miR-148b-5p	0.576095	0.928794	5.11381	0	0	0	0.169111	0.210756	0	0	0	0	AC
mmu-miR-7655-5p	0.216036	0.0990714	0.184519	0	0	0	0.0845553	0.379362	0	0	0	0	AC
mmu-miR-6901-3p	0.108018	0.222911	0.237239	0	0	0	0.0845553	0	0.104186	0	0	0	AC
mmu-miR-5623-3p	0.108018	0.0619196	0.118619	0	0	0	0.439688	0.210756	0	0	0	0	AC
mmu-miR-1668	0.432071	0.260062	1.50251	0	0	0	0	0	0	0	0	0	AC
mmu-miR-1198-3p	3.92465	6.10527	2.76778	0	0	0	2.08006	3.47046	0	0	0	0	AC
mmu-miR-421-5p	0.576095	0.0619196	0.118619	0	0	0	0.0845553	0.0562017	0	0	0	0	AC
mmu-miR-292a-3p	0.216036	0.383901	0.962135	0	0	2.51626	0	0.154555	0	0	0	0	AC
mmu-miR-6926-3p	0.108018	0.28483	0.896235	0	0	0	0.169111	0.477715	0	0	0	0	AC
mmu-miR-5626-3p	0.108018	0.0619196	0.184519	0	0	0	0	0.154555	0	0	0	0	AC
mmu-miR-7008-3p	0.576095	1.34985	0.896235	0	0	0	0.777909	0.64632	0	0	0	0	AC
mmu-miR-6922-5p	0.108018	0.0990714	0.118619	0	0	0	0	0.0562017	0	0	0	0	AC
mmu-miR-5622-3p	0.216036	0.0990714	0.118619	0	0	0	0.0845553	0	0	0	0	0	AC
mmu-miR-1955-3p	0.216036	0.482973	0.184519	0	0	2.51626	0.169111	0.154555	0	0	0	0	AC
mmu-miR-302c-3p	0.108018	0.160991	0.0658996	0	0	0	0.355132	0.154555	0	0	7.07591	0	AC
mmu-miR-471-3p	0.108018	0.28483	0.0658996	0	0	0	0	0	0	0	0	0	AC
mmu-miR-3075-5p	0.576095	0.965946	0.303138	0	0	0	0.608798	0.533916	0	0	9.54822	0	AC
mmu-miR-6925-5p	0.108018	0.0619196	0.0658996	0	0	0	0	0.0562017	0	0	0	0	AC
mmu-miR-6930-5p	0.216036	0.0371518	0.184519	0	0	0	0	0.0562017	0	0	0	0	AC
mmu-miR-6516-5p	1.00817	1.79567	1.02803	0	0	0	0.693354	0.210756	0	0	0	0	AC
mmu-miR-675-5p	0.216036	0.0371518	0.118619	0	0	0	0.439688	0.64632	0	0	0	0	AC
mmu-miR-6913-5p	0.324053	0.123839	0.303138	0	0	0	0	0	0	0	0	0	AC
mmu-miR-3083-3p	0.576095	0.606812	1.38389	0	0	0	0.524243	0.266958	0	0	0	0	AC
mmu-miR-3089-3p	3.13252	3.56657	2.16151	0	0	0	0.693354	0.590118	0	0	0	0	AC
mmu-miR-152-5p	2.01633	2.82353	2.10879	0	0	0	0.0845553	0.590118	0	0	0	0	AC
mmu-miR-450a-1-3p	1.47624	0.544892	0.303138	0	0	0	0.169111	1.01163	0	0	0	0	AC
mmu-miR-7020-3p	0.108018	0.0619196	0.184519	0	0	0	0.0845553	0	0	0	0	0	AC
mmu-miR-6985-5p	0.108018	0.0619196	0.0658996	0	0	0	0	0.112403	0	0	0	0	AC
mmu-miR-23a-5p	4.39272	2.82353	6.31319	0	0	0	0.253666	0.477715	0	0	0	0	AC
mmu-miR-483-5p	2.91648	0.123839	3.42678	0	0	0	0.355132	0.379362	0	0	0	30.8854	AC
mmu-miR-3073b-3p	0.432071	0.544892	0.421758	0	0	0	0	0	0	0	0	0	AC
mmu-miR-1966-3p	0.108018	0.383901	0.118619	0	0	0	0.0845553	0.32316	0	0	0	0	AC
mmu-miR-5103	0.432071	0.383901	0.303138	0	0	0	0.169111	0.421513	0	0	0	0	AC
mmu-miR-3070-2-3p	0.576095	0.0990714	0.118619	0	0	0	0.169111	0.32316	0	0	0	0	AC
mmu-miR-293-3p	0.324053	0.222911	0.606277	0	0	0	0.0845553	0.0562017	0	0	0	0	AC
mmu-miR-5134-3p	0.108018	0.160991	0.303138	0	0	0	0.169111	0.154555	0	0	0	0	AC
mmu-miR-491-3p	0.216036	0.222911	0.237239	0	0	0	0	0.112403	0	0	0	0	AC
mmu-miR-326-5p	0.108018	0.482973	0.118619	0	515.18	0	0.608798	1.01163	0	0	0	0	AC
mmu-miR-7039-3p	0.216036	0.0990714	0.118619	0	0	0	0	0	0	0	0	0	AC
mmu-miR-7669-5p	0.792131	0.383901	0.540377	0	0	0	0.439688	0.421513	0	0	0	0	AC
mmu-miR-7033-5p	0.432071	0.160991	0.421758	0	0	0	0.169111	0.210756	0	0	0	0	AC
mmu-miR-3079-5p	0.324053	0.321982	0.303138	0	0	0	0	0.154555	0	0	0	0	AC
mmu-miR-1938	0.108018	0.0619196	0.0658996	0	0	0	0	0.210756	0	0	0	0	AC
mmu-miR-3064-5p	3.0245	3.56657	4.50754	0	0	0	5.02259	5.14246	0	0	0	0.557497	AC
mmu-miR-7054-5p	0.216036	0.160991	0.355858	0	0	0	0.253666	0.0562017	0	0	0	0	AC
mmu-miR-3572-5p	0.216036	0.160991	0.118619	0	0	0	0.0845553	0	0	0	0	0	AC
mmu-miR-219c-5p	0.216036	0.359134	0.303138	0	0	0	0.253666	0.210756	0	0	0	0	AC
mmu-miR-1190	7.09317	0.544892	0.118619	0	0	0	0.0845553	0.210756	0	0	0	0	AC
mmu-miR-7049-3p	0.108018	0.321982	0.0658996	0	0	0	0	0.210756	0	0	0	0	AC
mmu-miR-7649-3p	0.324053	1.67183	0.658996	0	0	0	0	0	0.573021	0	0	0	AC
mmu-miR-3569-5p	0.108018	0.198143	0.237239	0	0	0	0.253666	0.210756	0	0	0	0	AC
mmu-miR-6975-3p	0.108018	0.0371518	0.184519	0	0	0	0.439688	0.379362	0	0	0	0	AC
mmu-miR-6951-5p	0.324053	0.359134	0.237239	0	0	2.51626	0.439688	0.266958	0	0	0	0.557497	AC
mmu-miR-669a-3-3p	0.432071	0.0371518	0.0658996	0	0	0	0	0.112403	0	0	0	0	AC
mmu-miR-7045-3p	0.324053	0.359134	1.31799	0	0	2.51626	0.169111	0.210756	0	0	0	0	AC
mmu-miR-7661-3p	0.216036	0.123839	0.355858	0	0	0	0.169111	0.266958	0	0	0	0	AC
mmu-miR-539-3p	0.792131	0.198143	0.237239	0	0	0	0.253666	0.744673	0	0	0	0	AC
mmu-miR-8120	0.324053	0.544892	0.184519	0	0	0	0.355132	0.744673	0	0	0	0	AC
mmu-miR-7091-5p	0.216036	0.123839	0.237239	0	0	0	0.253666	0.0562017	0	0	0	0	AC
mmu-miR-1258-5p	0.432071	0.421053	0.724896	0	0	0	0.253666	0.590118	0	0	0	0	AC
mmu-miR-7059-5p	0.684113	0.383901	0.303138	0	0	0	0	0.154555	0	0	0	0	AC
mmu-miR-6987-5p	0.108018	0.123839	0.118619	0	0	0	0.169111	0.112403	0	0	0	0	AC
mmu-miR-344i	0.108018	0.28483	0.118619	0	0	0	0	0.210756	0.234418	0	0	0	AC
mmu-miR-5129-5p	0.216036	0.222911	0.658996	0	0	0	1.55582	1.44719	0	0	0	0	AC
mmu-miR-345-3p	1.47624	0.990714	1.02803	0	0	0	0.94702	2.03731	0	0	0	0	AC
mmu-miR-1969	1.00817	0.829723	0.724896	0	0	0	2.85797	2.36047	0	0	0	0	AC
mmu-miR-6915-5p	0.108018	0.28483	0.540377	0	0	0	0.253666	0.421513	0	0	0	0	AC
mmu-miR-365-2-5p	12.35	3.52942	30.762	0	487.607	0	0.439688	2.24807	0	0	0	0	AC
mmu-miR-7662-5p	0.108018	0.0371518	0.303138	0	0	0	0	0.112403	0	0	0	0	AC
mmu-miR-5129-3p	0.324053	0.606812	0.355858	0	0	0	1.30215	1.60175	0	0	0	0	AC
mmu-miR-7038-5p	0.108018	0.123839	0.0658996	0	0	0	0.439688	0	0	0	0	0	AC
mmu-miR-3113-5p	0.216036	0.0371518	0.0658996	0	0	0	0	0.0562017	0	0	0	0	AC
mmu-miR-3965	0.900148	3.02168	0.355858	2.83694	8.32726	0	0.169111	0.154555	0	4.52054	0	0	AC
mmu-miR-365-1-5p	0.576095	0.829723	2.16151	0	5.55151	0	0.169111	0.379362	0	0	0	0	AC
mmu-miR-1b-3p	0.432071	0.421053	0.0658996	0	0	0	0.169111	0.533916	0	0	0	0	AC
mmu-miR-7005-5p	0.108018	0.0371518	0.118619	0	0	0	0	0	0	0	0	0	AC
mmu-miR-1953	1.69228	1.1517	1.02803	0	0	0	0.253666	0.154555	0	0	0	0.557497	AC
mmu-miR-7648-3p	1.33222	0.482973	1.19937	0	0	0	0.0845553	0.800874	0	0	0	0	AC
mmu-miR-450a-2-3p	0.108018	0.0619196	0.0658996	0	0	0	0.0845553	0.210756	0	0	0	0	AC
mmu-miR-7652-3p	0.216036	0.321982	0.237239	0	0	0	0.439688	0.266958	0	0	0	0	AC
mmu-miR-6399	0.216036	0.198143	0.184519	0	0	0	0.169111	0.379362	0	0	0	0	AC
mmu-miR-3072-5p	1.69228	0.421053	0.777616	0	0	0	0.355132	0.800874	0	0	35.3796	0	AC
mmu-miR-7063-3p	0.108018	0.198143	0.184519	0	0	0	0.0845553	0.112403	0	0	0	0	AC
mmu-miR-147-3p	0.108018	0.668732	0.184519	0	0	0	0.0845553	0.112403	0	0	0	0	AC
mmu-miR-7002-5p	0.108018	0.160991	0.118619	0	0	0	0.608798	0.112403	0	0	0	0	AC
mmu-miR-1934-3p	2.01633	0.520125	3.5454	0	0	0	0.169111	0.210756	0	0	0	0	AC
mmu-miR-5709-5p	0.216036	0.0371518	0.0658996	0	0	0	0	0.112403	0	0	0	0	AC
mmu-miR-452-3p	0.108018	0.445821	0.118619	0	0	0	0.0845553	0.154555	0	0	0	0	AC
mmu-miR-5616-3p	0.108018	0.321982	0.184519	0	0	0	0	0	0	0	0	0	AC
mmu-miR-6978-3p	0.684113	0.990714	2.8205	0	0	0	0	0	0	0	0	0	AC
mmu-miR-5132-3p	0.108018	0.743035	0.777616	0	0	0	0.169111	0.421513	0	0	0	0	AC
mmu-miR-7663-3p	0.108018	0.123839	0.0658996	0	0	0	0.169111	0.32316	0	0	0	0	AC
mmu-miR-7653-3p	0.684113	1.06502	2.39875	0	0	0	0	0	0	0	0	0	AC
mmu-miR-3098-3p	1.47624	1.95666	1.50251	0	0	0	1.47126	1.81251	0	0	0	0	AC
mmu-miR-7672-3p	0.324053	0.0619196	0.184519	0	0	0	0.355132	0.857076	0	0	0	0	AC
mmu-miR-7037-5p	0.324053	0.28483	0.962135	0	0	0	0.169111	0.32316	0	0	0	0	AC
mmu-miR-7682-3p	0.216036	0.0371518	0.303138	0	0	0	0.169111	0.266958	0	0	0	0	AC
mmu-miR-101b-5p	0.108018	0.160991	0.184519	0	0	0	0.0845553	0.0562017	0	0	0	0	AC
mmu-miR-3095-3p	4.03266	2.41486	6.31319	0	0	0	0.355132	0.32316	0	0	0	0	AC
mmu-miR-6954-5p	0.216036	0.0990714	0.0658996	0	0	0	0	0	0	0	0	0	AC
mmu-miR-6928-3p	0.216036	0.0619196	0.184519	0	0	0	0	0.210756	0	0	0	0	AC
mmu-miR-1191b-3p	0.324053	0.260062	0.184519	0	0	0	0.0845553	0.112403	0	0	0	0	AC
mmu-miR-504-3p	1.69228	0.743035	1.38389	0	0	0	0.608798	0.857076	0	0	0	0.557497	AC
mmu-miR-214-5p	18.435	2.34056	14.7879	5.8921	5.55151	0	1.04849	1.01163	0	2.26027	10.5712	0	AC
mmu-miR-7654-5p	0.216036	0.668732	0.540377	0	0	0	0.439688	0.800874	0	0	0	0	AC
mmu-miR-1188-3p	0.576095	0.582044	0.421758	0	0	0	0	0.0562017	0	0	0	0	AC
mmu-miR-7005-3p	0.216036	0.198143	0.118619	0	0	0	0	0	0	0	0	0	AC
mmu-miR-7658-3p	0.432071	1.3127	2.46465	0	0	0	1.47126	1.92491	0	0	0	0.557497	AC
mmu-miR-376c-5p	0.792131	0.359134	0.0658996	0	0	0	0	0.266958	0.807438	0	0	0	AC
mmu-miR-547-5p	0.108018	0.0371518	0.421758	0	0	0	0.0845553	0	0	0	0	0	AC
mmu-miR-7236-3p	0.216036	0.705883	0.421758	0	0	0	0.355132	0.379362	0	0	0	0	AC
mmu-miR-879-5p	0.684113	0.0371518	0.0658996	0	0	0	0	0.477715	0	0	0	0.557497	AC
mmu-miR-6937-3p	0.108018	0.0619196	0.0658996	0	0	0	0	0	0	0	0	0	AC
mmu-miR-501-5p	0.792131	0.965946	1.56841	0	0	0	1.2176	0.857076	0	0	0	0	AC
mmu-miR-6418-3p	0.684113	0.804955	0.843515	0	0	0	0.439688	0.969479	0	0	0	0	AC
mmu-miR-669p-3p	0.108018	0.0990714	0.237239	0	0	0	0.0845553	0	0.338603	0	0	0	AC
mmu-miR-6932-5p	0.576095	0.28483	0.237239	0	0	0	0.355132	0.154555	0	0	0	0	AC
mmu-miR-7070-5p	0.108018	0.198143	0.237239	0	0	0	0.439688	0.112403	0	0	0	0	AC
mmu-miR-5615-3p	0.216036	0.222911	0.0658996	0	0	0	0.253666	0.112403	0	0	0	0	AC
mmu-miR-344d-3-5p	0.684113	0.445821	0.421758	0	0	0	0.0845553	0.32316	0	0	0	0	AC
mmu-miR-199b-5p	1.33222	0.383901	1.14665	14.6211	2.77575	0	0.169111	0.32316	0	0	19.7785	0	AC
mmu-miR-1231-5p	0.432071	0.0371518	0.355858	0	0	0	0	0.0562017	0	0	0	0	AC
mmu-miR-465c-5p	1.8003	0.866874	0.0658996	0	0	0	0	0	0	0	0	0	AC
mmu-miR-497a-3p	1.11618	0.520125	0.184519	0	0	0	0.169111	0.477715	0	0	0	0	AC
mmu-miR-7027-3p	0.108018	0.0619196	0.237239	0	0	0	0	0.154555	0.468835	0	0	0	AC
mmu-miR-6481	0.432071	0.0371518	0.0658996	0	0	0	0.169111	0	0	0	0	0	AC
mmu-miR-188-3p	3.38456	2.09288	0.303138	0	0	0	3.38221	3.2597	0	0	0	0	AC
mmu-miR-3105-3p	0.900148	0.965946	0.355858	0	0	0	0.355132	1.39099	0	0	0	0	AC
mmu-miR-5624-3p	0.432071	0.321982	0.118619	0	0	0	0	0.112403	0	0	0	0	AC
mmu-miR-103-1-5p	0.432071	1.3127	0.962135	0	0	0	1.30215	1.12403	0	0	0	0	AC
mmu-miR-7042-5p	0.900148	0.383901	0.237239	0	0	0	0.253666	0.477715	0	0	0	0	AC
mmu-miR-5125	0.216036	0.0990714	0.0658996	0	0	0	0.608798	0.154555	0	0	0	0.557497	AC
mmu-miR-7002-3p	0.108018	0.198143	0.0658996	0	0	0	0.253666	0.154555	0	0	0	0	AC
mmu-miR-3076-3p	0.900148	1.86997	3.30816	0	0	34.5986	1.64037	2.57123	0	0	0	0.557497	AC
mmu-miR-6950-3p	0.324053	0.0371518	0.0658996	0	0	0	0	0	0	0	0	0	AC
mmu-miR-126b-3p	0.324053	0.743035	0.237239	0	0	0	0	0	0	0	0	0	AC
mmu-miR-7028-3p	0.108018	0.0619196	0.355858	0	0	0	0.0845553	0.112403	0	0	0	0	AC
mmu-miR-6942-3p	0.108018	0.0990714	0.0658996	0	0	0	0.355132	0.112403	0	0	0	0	AC
mmu-miR-6913-3p	0.108018	0.0990714	0.303138	0	0	0	0	0.112403	0	0	0	0	AC
mmu-miR-5119	0.216036	0.222911	0.184519	1411.49	2.77575	2.51626	0.253666	0.154555	0	4.52054	13.8108	0	AC,AE
mmu-miR-1843a-3p	25.0601	36.9908	51.494	2.83694	2.77575	24.5336	21.2403	15.5679	25.2129	0	0	20.7389	AC,AE,NC
mmu-miR-106b-3p	42.595	43.5171	45.7212	5.8921	2.77575	29.5661	65.5304	71.039	7.94415	10.8493	0	1.0035	AC,AE,NC
mmu-miR-3074-2-3p	105.641	94.6998	82.0187	2.83694	2.77575	2.51626	3.12855	10.0039	1.51069	0	17.9882	1.0035	AC,AE,NC
mmu-miR-27b-5p	24.9521	33.7709	33.5825	2.83694	2.77575	10.0651	7.796	3.3159	4.89672	4.52054	0	26.7599	AC,AE,NC
mmu-miR-101b-3p	40.1106	20.9907	14.063	2.83694	5.55151	5.03253	38.1345	31.9928	10.5227	0	0.341008	31.8888	AC,AE,NC
mmu-miR-190a-5p	210.815	130.7	117.829	14.6211	5.55151	41.5183	20.4624	43.9216	20.785	10.8493	0	22.2999	AC,AE,NC
mmu-miR-15b-3p	79.3211	45.0898	26.5576	658.824	2.77575	145.314	58.5968	49.2748	64.4648	0	41.0062	47.4988	AC,AE,NC
mmu-miR-221-5p	46.5197	96.5079	147.879	2.83694	314.03	10.0651	8.15113	18.2937	5.49579	0	0	3.56798	AC,AE,NC
mmu-miR-8114	8.64142	16.2601	18.3201	2.83694	600.673	14.4685	4.76892	9.68074	8.28275	0	18.4144	0.557497	AC,AE,NC
mmu-miR-671-5p	84.2899	119.443	277.899	5.8921	8.32726	12.5813	46.201	96.2314	28.8334	0	64.7062	21.2964	AC,AE,NC
mmu-miR-34c-3p	613.289	755.196	1569.7	8.72904	2394.18	22.0173	42.1255	141.277	362.383	0	35.7206	72.3632	AC,AE,NC
mmu-miR-378a-3p	801.528	999.197	1657.07	1029.15	5463.24	5792.44	483.724	976.167	263.928	2825.79	914.242	657.066	AC,AE,NC,NE
mmu-miR-130a-3p	950.521	737.103	637.763	17.6763	5.55151	332.147	564.593	613.161	131.847	128.383	139.302	206.832	AC,AE,NC,NE
mmu-miR-17-5p	84.6139	118.65	70.1172	47.1368	214.843	255.401	584.007	652.474	73.2164	80.4655	45.6098	199.25	AC,AE,NC,NE
mmu-miR-28a-3p	391.601	267.79	442.002	8.72904	487.607	16.9848	81.5621	105.968	67.5122	124.315	225.918	195.793	AC,AE,NC,NE
mmu-miR-485-5p	84.2899	99.1704	152.202	373.385	2.77575	262.949	125.582	196.383	125.309	459.286	186.276	229.689	AC,AE,NC,NE
mmu-miR-375-3p	228.098	125.783	291.303	911.53	283.682	181.8	146.382	359.326	2121.37	108.945	69.9919	76.9346	AC,AE,NC,NE
mmu-miR-379-5p	2881.09	1836.56	1225.23	2479.05	1545.54	4460.08	942.386	1255.42	1795.43	3295.92	1314.76	1705.61	AC,AE,NC,NE
mmu-miR-9b-3p	49717.2	57013	44276.8	23902.3	53405.9	78187.8	145837	119289	182480	47973.7	81145.3	120089	AC,AE,NC,NE
mmu-miR-199a-3p,mmu-miR-199b-3p	548.01	54.6007	342.731	147.084	1771.49	494.446	94.5667	60.0234	80.4573	1891.84	845.614	937.264	AC,AE,NC,NE
mmu-let-7f-5p	27019.8	15088.2	14228.8	9457.26	17174.7	16094.6	19543.2	20033.4	50923.2	16622	20723.7	26999.5	AC,AE,NC,NE
mmu-miR-9b-5p	150.685	149.362	178.693	8.72904	435.238	59.1322	141.63	207.075	70.195	98.0956	253.795	227.124	AC,AE,NC,NE
mmu-miR-542-5p	53.4688	77.189	105.518	5.8921	30.3482	44.0346	80.9533	85.4828	36.0742	61.0272	183.803	78.9416	AC,AE,NC,NE
mmu-miR-10b-5p	2.70044	4.59443	0.606277	5.8921	584.019	29.5661	10.84	7.75584	0.573021	37.0684	25.0641	15.7214	AC,AE,NC,NE
mmu-let-7b-3p	45.7275	98.3036	120.478	235.248	644.715	140.282	24.1828	60.3887	97.6219	211.109	161.552	168.476	AC,AE,NC,NE
mmu-miR-484	615.305	1090.75	2044.68	41.2447	517.956	1079.48	1441.11	1802.56	417.498	870.655	828.649	625.177	AC,AE,NC,NE
mmu-miR-9-3p	11282.4	11387.1	11130.7	3808.26	14629.1	10414.8	10494.4	14697.5	5078.45	3812.17	9899.63	18621.5	AC,AE,NC,NE
mmu-miR-221-3p	1943.6	3425.09	3565.54	932.261	716.33	189.349	111.714	307.058	177.037	61.0272	85.934	354.568	AC,AE,NC,NE
mmu-miR-20a-5p	92.3552	118.997	69.5241	61.7579	30.3482	250.997	782.39	733.685	171.437	41.5889	78.0908	290.345	AC,AE,NC,NE
mmu-miR-449a-5p	4063.09	2391.1	5584.2	3111.25	854.007	1251.21	8630.16	14252.8	79852	786.121	1633	1303.54	AC,AE,NC,NE
mmu-miR-378b	21.2435	16.7059	15.4996	35.3526	49.5935	5.03253	8.67538	10.6924	8.75159	122.054	25.8313	1.56099	AC,AE,NC,NE
mmu-miR-139-3p	11.918	23.3932	44.1659	79.4343	11.103	248.481	72.9712	105.87	62.7197	618.409	120.205	148.74	AC,AE,NC,NE
mmu-miR-34a-5p	11145.9	22159.2	24283.5	4414.06	9006.21	3461.75	929.212	2857.37	6891.04	1767.98	1345.87	5003.09	AC,AE,NC,NE
mmu-miR-1a-3p	2.23237	1.57276	0.896235	1879.14	746.678	29.5661	20.6315	5.03005	4.19347	1430.3	269.396	0.557497	AC,AE,NC,NE
mmu-miR-135a-5p	1106.35	978.825	1844.78	1105.75	165.25	845.464	1144.86	1135.58	388.534	115.274	175.022	620.606	AC,AE,NC,NE
mmu-miR-93-5p	1280.66	1714.54	1664.16	1038.1	1529.07	9320.87	3694.15	3338.13	2832.13	5257.84	6124.59	5178.7	AC,AE,NC,NE
mmu-miR-151-3p	232.814	321.586	333.479	2.83694	16.4695	1620.47	89.8823	167.327	199.828	746.793	243.565	291.906	AC,AE,NC,NE
mmu-miR-183-5p	30.101	12.0867	13.6412	64.5949	52.3692	39.6311	8.48935	7.75584	0.703253	139.233	23.018	24.7529	AC,AE,NC,NE
mmu-miR-301a-3p	104.489	80.4955	56.3574	11.7842	5.55151	491.929	331.085	246.079	93.0638	367.972	247.827	327.251	AC,AE,NC,NE
mmu-miR-335-5p	277.426	226.873	60.9308	5.8921	5.55151	292.516	492.213	442.56	164.196	119.794	184.571	419.795	AC,AE,NC,NE
mmu-miR-425-5p	750.94	1048.36	1283.03	1367.4	154.332	203.817	254.562	361.574	216.055	169.972	67.8606	134.022	AC,AE,NC,NE
mmu-miR-127-3p	6042.3	5226.05	5395.77	33668.3	9981.43	20468.5	5610.14	6774.43	48839.4	21393.9	14895.1	20814.7	AC,AE,NC,NE
mmu-miR-195a-5p	613.865	593.809	568.358	5.8921	5.55151	167.331	323.627	373.067	353.502	139.233	38.8749	147.737	AC,AE,NC,NE
mmu-miR-330-5p	36.0779	42.4892	45.0095	2.83694	5.55151	137.765	99.8429	65.5874	63.1885	30.2876	78.0908	82.3981	AC,AE,NC,NE
mmu-let-7d-3p	1974.96	3772.32	3835.69	2626.13	10551.8	5350.2	2535.17	3827.6	1364.15	1086.28	1992.17	2392.56	AC,AE,NC,NE
mmu-miR-30b-5p	1020.62	990.453	654.528	544.037	1349.94	405.747	707.424	793.119	296.877	282.986	183.462	359.14	AC,AE,NC,NE
mmu-miR-28a-5p	876.672	646.317	1052	14.6211	55.145	154.75	120.83	149.623	55.7132	28.4794	77.7498	95.109	AC,AE,NC,NE
mmu-miR-21a-5p	277123	188451	157520	260128	169904	6655.52	11100.8	14494.5	9877.08	4023.28	3560.04	9434.19	AC,AE,NC,NE
mmu-let-7d-5p	14404.4	11279.2	14591.9	9216.12	11488.5	10087.7	9254.11	12263.4	12229.5	9117.47	10158.8	9597.54	AC,AE,NC,NE
mmu-miR-23b-3p	3071.88	4880.07	6352.24	2461.37	2741.15	1615.44	760.457	890.91	620.712	600.779	732.485	1077.42	AC,AE,NC,NE
mmu-miR-29c-3p	420.477	578.701	553.939	58.921	57.9207	307.613	66.7311	84.148	64.1262	43.3971	47.4001	261.466	AC,AE,NC,NE
mmu-miR-98-5p	1797.31	990.453	827.699	38.1895	754.82	1015.31	1229.71	1058.18	2414.84	1519.8	1135.22	1633.36	AC,AE,NC,NE
mmu-miR-24-2-5p	244.516	259.146	170.285	11.7842	8.32726	12.5813	14.0362	19.1507	21.8269	26.2191	0.341008	21.7424	AC,AE,NC,NE
mmu-miR-411-5p	3218.64	1583.46	1340.17	6231.44	4639.4	6296.32	1104.55	1262.96	8101.86	2806.35	3755.26	6255.01	AC,AE,NC,NE
mmu-miR-124-3p	148.452	39.2694	478.893	2.83694	24.7967	7727.44	46865.1	74819.8	4112.41	7256.36	4452.37	10785.8	AC,AE,NC,NE
mmu-miR-106b-5p	94.0475	56.5326	25.9513	44.0816	5.55151	5.03253	175.165	210.658	52.9002	146.013	25.8313	69.3527	AC,AE,NC,NE
mmu-miR-466i-5p	14.8344	3.34366	5.94415	923.314	2203.95	6105.08	5.8005	5.94333	62.0165	2168.5	366.924	454.695	AC,AE,NC,NE
mmu-miR-92b-3p	14951.1	33048.8	32396.7	144675	141029	54707.3	6088.3	12037.8	54353	21761.9	15125.1	25892.3	AC,AE,NC,NE
mmu-let-7i-5p	17488	15834.4	15493	5552.11	8915.17	13830	10047	15095.6	24905.4	13071.1	14013.7	21470.3	AC,AE,NC,NE
mmu-miR-27a-3p	9086.67	4875.15	1867.07	8234.1	5074.82	1605.38	771.906	1039.51	1381.42	1734.98	1136.92	1050.1	AC,AE,NC,NE
mmu-miR-181c-5p	133.258	176.236	233.192	29.4605	16.4695	2313.7	4278.41	3283.94	2127.1	2651.75	5387.84	5770.99	AC,AE,NC,NE
mmu-miR-22-3p	67037.4	84656.3	65417.7	13589.1	28955.2	5812.57	4365.86	9403.97	2475.01	5272.75	3392.86	7670.83	AC,AE,NC,NE
mmu-miR-541-5p	607.888	633.363	599.779	791.069	333.276	186.833	468.115	630.386	437.475	282.986	101.109	194.79	AC,AE,NC,NE
mmu-miR-451a	77.9888	40.5573	114.349	73494.6	32401.7	1667.02	360.645	642.315	330.971	63459.3	1742.55	741.025	AC,AE,NC,NE
mmu-miR-340-5p	520.142	712.063	567.514	2.83694	24.7967	230.867	1906.71	1856.75	226.551	183.082	218.842	402.625	AC,AE,NC,NE
mmu-miR-30a-3p	347.205	410.44	273.76	226.519	220.395	521.495	209.832	220.072	412.939	215.63	404.776	605.442	AC,AE,NC,NE
mmu-miR-7a-5p	244.624	84.9041	190.832	546.874	27.5725	4826.19	6724.57	537.682	246.868	9744.47	5645.21	6632.43	AC,AE,NC,NE
mmu-miR-497a-5p	1566.29	1764.06	1670.29	8.72904	44.042	159.783	1469.45	1497.27	201.208	108.945	80.9894	216.978	AC,AE,NC,NE
mmu-miR-99a-5p	49590.9	62578.6	72311	19591	21530.4	40096	146752	88274.5	33894.9	32829.9	65102.7	50685.3	AC,AE,NC,NE
mmu-miR-1b-5p	81.5894	3.8514	2.51737	188.111	1575.89	81.1495	12.1421	34.3392	10.1581	622.478	96.8462	22.7459	AC,AE,NC,NE
mmu-miR-450a-5p	32.9094	19.4799	19.5854	8.72904	5.55151	12.5813	28.1738	25.5718	109.655	28.4794	64.0242	80.3911	AC,AE,NC,NE
mmu-let-7k	5856.44	1491.97	2786.34	4416.89	4592.58	21736.7	3526.36	3074.14	2003.2	18206.9	8296.04	3819.53	AC,AE,NC,NE
mmu-miR-574-5p	304.394	131.431	260.831	2.83694	8.32726	39.6311	11.1782	48.8955	16.3571	34.8081	25.0641	42.0353	AC,AE,NC,NE
mmu-miR-434-3p	1411.79	394.948	837.004	873.34	1275.55	4000.23	2170.28	2233.3	1319.9	2214.16	1588.07	2711.78	AC,AE,NC,NE
mmu-miR-345-5p	111.258	202.972	294.901	2.83694	16.4695	120.781	416.638	338.615	28.3906	8.58902	41.0062	72.3632	AC,AE,NC,NE
mmu-miR-140-5p	534.076	667.84	413.033	35.3526	55.145	172.364	427.207	489.587	216.862	76.3971	161.211	237.717	AC,AE,NC,NE
mmu-miR-423-5p	361.248	177.127	647.728	5.8921	697.084	267.982	49.3972	123.25	60.9486	160.931	102.132	95.109	AC,AE,NC,NE
mmu-miR-30d-5p	2392.63	3947.2	4407.24	2849.59	1383.07	2925.78	1615.58	2244.91	2731.46	4417.47	5679.83	5467.93	AC,AE,NC,NE
mmu-miR-320-3p	351.382	546.057	1039.8	76.3791	1870.67	1716.09	298.497	481.185	214.414	997.23	499.918	738.461	AC,AE,NC,NE
mmu-miR-34b-3p	1518.62	1368.88	2574.36	10110.2	9901.48	516.463	104.866	273.997	1352.93	183.082	100.768	407.642	AC,AE,NC,NE
mmu-let-7a-1-3p,mmu-let-7c-2-3p	105.857	142.291	101.011	517.632	311.255	582.515	158.169	247.414	1131.51	698.875	494.632	1081.43	AC,AE,NC,NE
mmu-miR-187-3p	601.263	2149.56	571.851	5.8921	528.874	631.582	632.711	802.799	323.6	61.0272	198.296	531.629	AC,AE,NC,NE
mmu-miR-30e-5p	92.4632	142.749	83.943	5.8921	13.6937	14.4685	58.5123	96.5545	31.8808	8.58902	31.458	40.4743	AC,AE,NC,NE
mmu-let-7e-3p	105.389	147.406	313.959	8.72904	369.175	49.0671	110.514	119.246	365.405	193.931	257.376	395.6	AC,AE,NC,NE
mmu-miR-125a-5p	5127.53	10179.4	13564.5	4567.03	9097.07	9101.95	7966.08	6967.75	2835.28	6862.17	7242.5	4790.69	AC,AE,NC,NE
mmu-miR-130b-5p	24.16	22.2663	12.3232	2.83694	526.283	103.167	193.885	200.12	157.893	217.89	308.612	220.546	AC,AE,NC,NE
mmu-miR-138-5p	202.713	414.651	845.545	2.83694	11.103	1514.79	1918.07	1768.75	691.48	1062.33	1040.07	1831.6	AC,AE,NC,NE
mmu-miR-30c-5p	911.526	1615.98	960	1799.71	2881.79	685.682	612.772	850.515	533.821	563.711	702.135	570.097	AC,AE,NC,NE
mmu-miR-381-3p	116.623	83.4924	43.1379	2.83694	8.32726	22.0173	507.991	463.369	108.613	37.0684	199.745	176.504	AC,AE,NC,NE
mmu-miR-181a-1-3p	70.7877	94.1302	100.589	2.83694	13.6937	152.234	924.021	784.506	783.736	357.122	296.933	481.566	AC,AE,NC,NE
mmu-miR-139-5p	128.649	183.79	268.106	97.1106	1832	6571.85	392.709	369.006	1317.43	6339.6	3140.77	2514.98	AC,AE,NC,NE
mmu-miR-125b-5p	9828.18	16519.6	26169.4	3825.94	8052.83	27286.4	24752.1	17647.2	9699.94	27868.7	49876.7	39761.5	AC,AE,NC,NE
mmu-let-7i-3p	183.846	117.325	15.6182	2.83694	13.6937	14.4685	64.0591	177.597	19.0399	58.767	9.20721	7.58196	AC,AE,NC,NE
mmu-miR-877-5p	39.1024	17.709	40.3833	1020.42	2.77575	634.098	33.8898	45.5796	37.2463	28.4794	80.5631	73.8126	AC,AE,NC,NE
mmu-miR-374b-5p	76.8727	74.8484	67.4153	11.7842	13.6937	12.5813	80.3445	141.811	110.124	91.3148	310.402	345.425	AC,AE,NC,NE
mmu-miR-191-3p	60.562	80.4336	99.0208	5.8921	16.4695	115.748	54.5213	69.0579	208.684	89.0546	148.509	95.555	AC,AE,NC,NE
mmu-miR-26a-5p	21360.4	34235.2	30136.4	12330.4	19169.4	21985.2	29465.6	30674.5	18775.8	19856.9	22804.6	28866	AC,AE,NC,NE
mmu-miR-16-5p	16700.7	17026.7	11644.4	4528.63	3405.11	5207.41	31842.8	25163.3	5633.99	6627.11	5427.82	10215.1	AC,AE,NC,NE
mmu-miR-218-5p	1195.14	817.5	628.801	688.066	16.4695	3759.3	3535.71	1539.84	2467.87	2255.3	1391.14	2225.08	AC,AE,NC,NE
mmu-miR-143-3p	2576.01	481.103	552.503	2058.53	2887.34	4334.89	188	215.154	251.79	5377.18	5528.5	4900.4	AC,AE,NC,NE
mmu-miR-505-5p	22.3597	13.7214	32.8048	2.83694	16.4695	5.03253	20.8006	29.0984	12.9711	26.2191	11.3385	22.2999	AC,AE,NC,NE
mmu-miR-7b-5p	647.891	416.929	7.20942	2.83694	96.4112	322.082	1193.48	3492.46	3035.55	411.369	201.536	234.706	AC,AE,NC,NE
mmu-miR-185-5p	291.72	340.409	451.004	1255.67	13.6937	230.867	316.88	274.208	124.84	402.78	272.892	186.093	AC,AE,NC,NE
mmu-miR-15b-5p	1102	982.652	796.753	802.853	983.542	442.862	1513.3	1130.24	1291.28	485.506	672.382	464.395	AC,AE,NC,NE
mmu-miR-423-3p	2006.43	3213.9	4032.72	2964.16	1600.68	2847.15	1726.35	2197.04	1474.51	1380.12	1593.7	2110.8	AC,AE,NC,NE
mmu-miR-194-5p	92.1392	105.375	50.8877	55.8658	713.554	703.295	150.035	88.8549	132.784	1462.85	229.072	281.202	AC,AE,NC,NE
mmu-miR-152-3p	327.33	459.159	253.331	2.83694	1815.53	51.5834	32.5876	36.3766	26.2808	2.26027	0.682016	45.4918	AC,AE,NC,NE
mmu-miR-501-3p	325.854	328.905	508.93	6566.64	16.4695	12.5813	246.496	307.648	33.0529	407.3	77.0678	123.43	AC,AE,NC,NE
mmu-miR-181b-5p	598.239	890.837	1861.66	1188.02	214.843	2593.64	3405.62	4113.85	1172.5	585.409	1534.71	3494.73	AC,AE,NC,NE
mmu-miR-26b-5p	3600.92	2476.13	1680.2	3896.42	2889.93	2974.85	2288.32	2065.33	1451.62	1273.44	2406.83	3078.95	AC,AE,NC,NE
mmu-miR-99b-5p	18854.7	22907.1	29447	50654	17447.5	17678	11232.9	11923	9869.73	26751.6	16396.2	11097.9	AC,AE,NC,NE
mmu-miR-186-5p	66.2869	106.886	65.0693	2.83694	8.32726	27.0498	36.8323	61.4144	10.2883	47.9177	7.75793	45.4918	AC,AE,NC,NE
mmu-miR-322-5p	1025.34	788.1	587.047	85.3264	440.79	1438.04	2551.9	1926.51	959.028	1129.68	1162.41	1408.68	AC,AE,NC,NE
mmu-miR-103-3p	901.733	1259.49	1316.5	49.9737	52.3692	447.266	1933.49	1407.29	261.714	187.15	143.905	304.505	AC,AE,NC,NE
mmu-miR-32-5p	262.699	112.087	64.4103	5.8921	13.6937	46.5509	55.0286	89.1219	45.4249	34.8081	34.2713	166.469	AC,AE,NC,NE
mmu-miR-328-3p	1101.85	3166.79	3586.57	3690.64	2264.65	4681.51	1585.58	2179.7	2429.69	938.463	1301.71	2020.26	AC,AE,NC,NE
mmu-miR-652-3p	4218.82	7124.02	7603.18	3555.34	6923.29	5018.06	5120.87	6114.56	2016.04	3672.94	4135.66	4419.95	AC,AE,NC,NE
mmu-miR-126a-3p	47.8519	47.0465	89.0436	5075.72	4680.85	12625.3	753.016	216.278	399.291	11174.8	11250.8	9802.92	AC,AE,NC,NE
mmu-let-7f-1-3p	21.3515	23.6781	28.785	2.83694	305.888	248.481	18.0272	29.6324	630.635	256.766	286.361	534.194	AC,AE,NC,NE
mmu-let-7a-5p	34611	24166.1	27293.4	12062.9	23007.1	17427	25130.2	28107.1	37421.6	19645.8	21269.3	24299.4	AC,AE,NC,NE
mmu-miR-872-5p	1352.89	936.014	804.503	3967.13	8.32726	3358.58	629.159	644.339	1904.51	3779.17	1664.12	1533.12	AC,AE,NC,NE
mmu-let-7e-5p	5755.33	4295.3	7359.59	4181.65	8052.83	2284.14	2486.98	3042.73	2450	1584.9	880.994	2283.84	AC,AE,NC,NE
mmu-miR-425-3p	70.8957	91.2943	131.773	2.83694	13.6937	41.5183	27.9033	38.1469	71.7057	17.6301	9.88923	61.2132	AC,AE,NC,NE
mmu-miR-204-5p	73.9202	233.078	162.113	944.046	1198.39	8049.53	1438.93	963.649	4971.94	13073.4	3518.35	6171.05	AC,AE,NC,NE
mmu-miR-486b-3p	0.324053	0.321982	0.724896	29.4605	22.021	14.4685	2.08006	2.45882	2.44836	106.685	1.79029	25.7564	AC,AE,NC,NE
mmu-miR-574-3p	193.928	296.929	926.417	26.4053	1104.75	95.618	36.6632	76.5467	40.997	117.534	32.9073	96.1125	AC,AE,NC,NE
mmu-miR-151-5p	2739.94	3750.57	4331.23	2126.18	2989.12	2965.42	2684.43	2813.02	1700.59	1772.05	1528.31	1974.21	AC,AE,NC,NE
mmu-miR-133a-3p	7.74128	1.44892	4.56025	1032.21	6281.35	49.0671	6.93354	3.58286	3.62045	400.52	79.5401	4.01398	AC,AE,NC,NE
mmu-miR-10a-5p	19.2272	26.9969	0.474477	41.2447	457.259	83.6657	6.84898	3.84982	4.08928	159.123	42.0292	33.3383	AC,AE,NC,NE
mmu-let-7b-5p	37891	34818.8	46621.7	36115.1	41140.6	41937.3	24855.4	36386.5	22254.3	41603.9	44695.4	35817.1	AC,AE,NC,NE
mmu-miR-499-5p	5.50891	7.03407	4.92929	799.798	498.71	46.5509	17.2493	7.75584	22.2957	964.23	163.343	74.8161	AC,AE,NC,NE
mmu-miR-30e-3p	124.941	136.607	84.8392	14.6211	234.089	329.63	144.218	126.622	345.557	207.041	225.236	354.122	AC,AE,NC,NE
mmu-miR-486a-5p,mmu-miR-486b-5p	8.74944	11.9505	23.9084	4681.6	5983.97	521.495	49.1436	68.0462	25.3431	698.875	200.086	83.5131	AC,AE,NC,NE
mmu-miR-382-5p	235.191	207.121	194.206	8.72904	322.358	523.383	377.895	327.544	298.622	1034.3	444.759	1009.63	AC,AE,NC,NE
mmu-miR-192-5p	177.437	179.542	168.308	23.5684	212.068	609.565	149.764	165.57	151.929	1386.9	514.41	325.801	AC,AE,NC,NE
mmu-miR-25-3p	375.542	453.462	535.672	1255.67	906.376	1632.43	856.765	655.256	1813.66	1582.64	1695.92	2013.68	AC,AE,NC,NE
mmu-miR-22-5p	451.838	487.245	447.287	11.7842	418.769	68.5682	57.7175	102.119	29.0678	10.8493	55.84	54.0772	AC,AE,NC,NE
mmu-miR-19b-3p	85.2981	79.1456	37.3783	41.2447	829.21	235.9	1343.52	719.34	304.326	122.054	381.844	466.402	AC,AE,NC,NE
mmu-miR-676-3p	171.928	276.211	442.055	2.83694	1322.37	373.665	472.969	463.271	392.519	415.889	385.68	534.194	AC,AE,NC,NE
mmu-let-7g-5p	10600	8704.14	8132.42	5558	6485.27	10409.8	12492	12724.2	28199.1	17275.2	13871.2	19692.8	AC,AE,NC,NE
mmu-miR-222-3p	3112.57	6404.91	7455.07	10410.3	2815.54	1409.11	263.491	785.405	597.348	563.711	401.963	1034.38	AC,AE,NC,NE
mmu-miR-7a-1-3p	39.2105	29.4985	25.7799	423.358	5.55151	233.383	438.047	244.688	292.553	365.711	282.866	218.539	AC,AE,NC,NE
mmu-miR-1983	368.665	263.034	320.799	5.8921	873.252	1128.54	969.511	923.745	1616.28	2444.71	2080.57	1963.06	AC,AE,NC,NE
mmu-miR-92a-3p	1751.47	1859.28	2710.81	9463.15	8317.45	35237.7	6175.94	6957.97	13576.3	31500	25895.5	16463.7	AC,AE,NC,NE
mmu-miR-181a-5p	5804.55	9736.72	11576.7	5884.46	10086.2	82010.7	76124.2	90919.9	72648.9	64462.8	111270	99507.7	AC,AE,NC,NE
mmu-miR-146a-5p	1849.55	4348.71	546.914	3505.36	4140.87	2235.07	249.523	254.369	979.579	1360.68	812.025	910.951	AC,AE,NC,NE
mmu-miR-30a-5p	981.99	1507.01	1006.21	76.3791	443.565	255.401	310.369	485.246	360.039	439.848	641.351	1150.23	AC,AE,NC,NE
mmu-miR-3068-5p	193.28	340.446	367.733	8.72904	1024.81	159.783	78.7041	75.2119	158.596	43.3971	59.0796	140.601	AC,AE,NC,NE
mmu-miR-323-3p	49.3281	29.4985	36.7193	5.8921	11.103	892.644	471.937	389.337	711.692	2220.49	770.337	804.246	AC,AE,NC,NE
mmu-miR-24-3p	9135.1	23688.4	22273.9	4025.83	5402.54	13394.7	1871.7	2194.41	2894.82	13445.4	1843.66	6651.17	AC,AE,NC,NE
mmu-miR-193a-5p	14.8344	14.6254	44.1	2.83694	33.124	2.51626	2.6043	4.55234	1.51069	2.26027	25.4903	1.56099	AC,AE,NC,NE
mmu-miR-9-5p	19992.2	24642.9	13924.3	9704.29	10168.7	12947.4	49724.5	58007.9	28534	6206.7	13279.4	18705.5	AC,AE,NC,NE
mmu-miR-122-5p	3.49258	2.60062	8.35607	1611.6	3983.76	5040.07	18.636	14.5	87.8284	25774.3	9548.22	4149.34	AC,AE,NC,NE
mmu-miR-369-5p	961.178	917.215	856.656	4402.27	1578.66	3461.75	1825.5	1812.51	13617.3	7506.35	6225.01	5155.4	AC,AE,NC,NE
mmu-miR-1198-5p	292.836	405.066	571.666	3678.85	294.785	2313.7	288.266	412.015	624.905	2207.38	678.435	699.548	AC,AE,NC,NE
mmu-miR-532-5p	1367.83	1343.11	122.152	32.2974	74.3902	149.718	60.5923	122.07	8.986	15.3698	1344.17	168.476	AC,AE,NC,NE
mmu-miR-146b-5p	278.11	466.96	281.141	2.83694	449.117	83.6657	162.076	143.904	49.7486	13.1096	66.0703	50.0633	AC,AE,NC,NE
mmu-miR-365-3p	22.8278	24.7802	30.4588	335.195	11.103	16.9848	1.38671	2.89439	8.75159	119.794	94.3739	83.9591	AC,AE,NC,NE
mmu-miR-298-5p	106.866	137.152	143.49	932.261	2.77575	5.03253	172.645	194.135	44.0184	132.904	17.6472	27.8749	AC,AE,NC,NE
mmu-miR-23a-3p	7118.66	7687.68	8920.64	5019.85	7862.79	5060.2	920.368	897.007	1330.29	3030.57	2136.76	1992.94	AC,AE,NC,NE
mmu-miR-100-5p	13975.2	15812.2	28139.3	4037.62	22235.6	10304.1	16977.8	12955	8517.95	4789.51	9797.41	8862.53	AC,AE,NC,NE
mmu-miR-155-5p	551.395	499.778	607.542	5.8921	269.988	149.718	21.6631	61.4706	35.7356	52.4382	23.359	2.56449	AC,AE,NC,NE
mmu-miR-145a-5p	50.0122	15.1951	29.5626	26.4053	135.087	64.1647	8.75993	6.95496	7.5795	136.972	118.415	120.419	AC,AE,NC,NE
mmu-miR-27b-3p	4563.32	3203.26	2735.93	7093	4184.91	3147.22	928.959	1041.66	3562.13	5671.46	3822.02	4180.11	AC,AE,NC,NE
mmu-miR-342-3p	384.399	490.391	258.195	1367.4	854.007	2763.49	1125.96	995.374	1241.63	1813.64	1753.21	1751.21	AC,AE,NC,NE
mmu-miR-15a-5p	846.139	723.667	278.98	1123.43	44.042	235.9	1220.27	991.96	188.836	344.013	228.731	276.184	AC,AE,NC,NE
mmu-miR-149-5p	401.034	1051.16	1510.46	5240.26	3515.4	15445.5	7380.94	6274.57	14807.5	34517.5	32015.2	18489	AC,AE,NC,NE
mmu-miR-467a-5p	561.26	282.217	181.343	5.8921	487.607	145.314	147.684	178.946	132.889	115.274	96.1642	155.319	AC,AE,NC,NE
mmu-miR-128-3p	172.72	238.576	252.185	11.7842	115.656	4587.78	6107.55	7510.14	3499.31	10495.8	6404.98	7233.86	AC,AE,NC,NE
mmu-miR-29a-3p	13603.3	17152.1	17604.2	1720.28	1451.9	1782.77	477.044	739.783	510.223	376.561	139.302	1477.48	AC,AE,NC,NE
mmu-miR-31-5p	420.801	463.047	651.642	8.72904	129.535	93.7308	44.9834	37.2336	17.399	56.5067	0.682016	28.3209	AC,AE,NC,NE
mmu-miR-148a-3p	32.9094	36.1858	34.6764	11.7842	30.3482	61.6484	39.0815	45.6358	63.1885	160.931	89.0883	131.012	AC,AE,NC,NE
mmu-miR-18a-5p	33.7016	29.8576	14.722	5.8921	16.4695	46.5509	275.786	247.035	24.0669	4.52054	34.2713	72.8091	AC,AE,NC,NE
mmu-miR-181d-5p	910.158	1098.21	1523.73	8.72904	856.783	19876	6181.23	7481.78	5096.21	8303.32	10132.6	14900.1	AC,AE,NC,NE
mmu-miR-148b-3p	96.7479	95.1209	35.0322	2.83694	2.77575	78.6332	101.399	85.3282	33.3915	8.58902	11.3385	22.7459	AC,AE,NC,NE
mmu-miR-33-5p	190.111	64.6193	22.8935	8.72904	30.3482	167.331	672.671	704.264	92.4907	61.0272	123.019	209.396	AC,AE,NC,NE
mmu-miR-150-5p	2.12435	1.86997	27.2165	3708.31	2854.22	9301.37	23.4895	7.10952	136.639	1639.15	1082.19	932.247	AC,AE,NC,NE
mmu-miR-409-3p	221.689	281.61	224.546	5.8921	396.748	218.915	251.958	297.757	406.298	320.054	241.434	593.846	AC,AE,NC,NE
mmu-miR-378a-5p	33.4855	49.6843	52.3902	14.6211	52.3692	5.03253	18.3823	38.456	12.372	47.9177	6.73491	2.56449	AC,AE,NC,NE
mmu-miR-126a-5p	1.90831	1.99381	3.24226	85.3264	30.3482	327.114	15.2538	6.47725	14.1432	113.013	100.427	221.549	AC,AE,NC,NE
mmu-let-7c-5p	83957.6	73087	84483.7	47898.4	87942.7	139442	98909.3	99316.6	74089.3	174803	198531	123534	AC,AE,NC,NE
mmu-miR-191-5p	9409.25	11457.9	16555.7	7984.02	10510.3	7058.75	6338.79	6378.46	3917.04	5544.89	4289.03	5894.42	AC,AE,NC,NE
mmu-miR-29b-3p	676.443	2458.32	567.884	23.5684	534.425	169.848	19.3293	32.049	46.3626	21.6986	4.60361	85.9661	AC,AE,NC,NE
mmu-miR-1843a-5p	34.7097	56.2725	22.9594	0	0	34.5986	19.1602	20.8649	15.7581	0	8.5252	59.2062	AC,NC
mmu-miR-302d-3p	0.108018	0.482973	0.184519	0	2.77575	0	0.862464	1.23644	0.703253	8.58902	0	0	AC,NC
mmu-miR-1251-5p	40.3266	7.0093	5.94415	0	0	5.03253	6.59532	7.16572	7.00648	0	0	1.0035	AC,NC
mmu-miR-3569-3p	0.576095	0.222911	0.421758	0	0	0	0.169111	0.154555	0.104186	0	0	0	AC,NC
mmu-miR-409-5p	17.0668	17.8948	14.9065	0	0	0	15.6935	18.0267	3.62045	0	0	1.0035	AC,NC
mmu-miR-669h-5p	0.900148	0.222911	0.962135	0	0	0	0.94702	0.688471	0.234418	0	0	0	AC,NC
mmu-miR-467h	1.00817	17.0279	11.7829	0	0	0	9.18271	0.210756	2.81301	0	8.09894	18.1744	AC,NC
mmu-miR-6979-3p	0.684113	0.359134	0.474477	0	0	0	0.777909	0.688471	0.703253	0	0	0	AC,NC
mmu-miR-5620-5p	0.684113	0.743035	1.68703	0	0	0	2.77341	2.99274	1.97953	0	0	0	AC,NC
mmu-miR-325-3p	62.6863	77.8329	46.512	0	231.498	71.0844	39.1829	77.6708	28.8334	0	33.2483	16.1674	AC,NC
mmu-miR-701-5p	26.6444	18.5759	14.3661	0	0	0	90.8293	30.658	3.62045	0	30.776	0	AC,NC
mmu-miR-673-3p	0.900148	1.57276	3.78264	0	0	0	1.8264	2.45882	0.468835	0	0	0	AC,NC
mmu-miR-3088-3p	1.00817	0.705883	0.355858	0	0	0	0.0845553	0.0562017	0.338603	0	0	0	AC,NC
mmu-miR-6967-3p	1.00817	1.70898	2.10879	0	0	0	0.862464	2.66958	0.93767	0	0	0	AC,NC
mmu-miR-23b-5p	30.209	34.774	51.5599	0	5.55151	5.03253	5.8005	17.3804	4.42789	0	0	0.557497	AC,NC
mmu-miR-467a-3p	2.70044	0.643964	0.658996	0	0	0	0.169111	0.533916	1.87534	0	0	0	AC,NC
mmu-miR-3061-3p	0.792131	1.67183	1.56841	0	0	0	1.64037	1.5034	2.81301	0	11.6795	29.8819	AC,NC
mmu-miR-6936-5p	0.900148	1.60991	0.540377	0	0	0	0.693354	1.44719	0.234418	0	0	0	AC,NC
mmu-miR-376b-5p	84.1459	49.5233	36.8906	2.83694	0	142.798	39.352	40.2264	56.0518	0	27.9626	173.493	AC,NC
mmu-miR-363-5p	0.324053	0.0619196	0.237239	0	0	0	0.253666	0.533916	0.104186	0	0	0	AC,NC
mmu-miR-300-5p	4.03266	2.63777	1.68703	0	0	2.51626	6.76443	6.21029	0.93767	0	0	2.56449	AC,NC
mmu-miR-298-3p	1.69228	4.3096	4.32302	0	0	0	16.3023	9.52619	4.79254	0	10.2302	0.557497	AC,NC
mmu-miR-92a-1-5p	2.48441	3.28174	1.73975	0	0	0	24.4365	24.5039	3.28185	0	0	0	AC,NC
mmu-miR-1224-5p	0.108018	0.123839	0.843515	0	0	14.4685	7.01809	9.68074	3.72463	34.8081	0	2.00699	AC,NC
mmu-miR-3093-3p	9.32554	24.1363	43.7969	0	0	0	5.98652	7.33432	2.68278	0	29.6677	0	AC,NC
mmu-miR-204-3p	1.2242	0.321982	0.658996	0	2.77575	2.51626	1.30215	3.63906	0.573021	0	0	26.7599	AC,NC
mmu-miR-183-3p	0.792131	0.160991	0.237239	0	0	0	0.777909	1.06783	0.703253	0	0	14.1604	AC,NC
mmu-miR-3057-5p	8.31737	9.70899	27.2165	0	0	41.5183	6.32474	9.25923	2.34418	0	0	15.1639	AC,NC
mmu-miR-7115-3p	0.216036	0.928794	0.0658996	0	0	0	0.169111	0.210756	0.468835	0	0	0	AC,NC
mmu-miR-124b-3p	0.432071	0.829723	1.08075	0	0	39.6311	14.4759	12.4627	2.44836	0	30.435	31.3313	AC,NC
mmu-miR-15a-3p	6.51707	4.47059	0.658996	0	0	0	9.79151	7.75584	0.468835	0	0	0	AC,NC
mmu-miR-181d-3p	0.216036	0.0371518	0.184519	0	0	0	3.12855	4.11678	3.38603	0	0	0.557497	AC,NC
mmu-miR-879-3p	0.900148	1.51084	2.51737	0	0	5.03253	4.41379	5.71852	0.468835	0	0	1.0035	AC,NC
mmu-miR-381-5p	3.92465	4.79258	5.46967	0	0	0	13.8671	19.7971	3.72463	0	0	1.0035	AC,NC
mmu-miR-193b-5p	2.48441	3.76471	13.8785	0	22.021	0	0.862464	2.36047	0.234418	0	0	0.557497	AC,NC
mmu-miR-672-3p	0.900148	0.928794	1.02803	0	0	0	49.3127	17.9143	5.26137	23.9588	26.5134	0	AC,NC
mmu-miR-6988-3p	4.03266	5.84521	5.65419	0	0	0	4.32923	4.06057	2.10976	0	8.09894	0	AC,NC
mmu-miR-3066-3p	1.47624	1.57276	0.724896	0	0	0	1.38671	1.27859	2.44836	0	0	0	AC,NC
mmu-miR-7066-5p	2.48441	2.11765	2.8205	0	0	0	0.862464	0.64632	0.234418	63.2875	0	0	AC,NC
mmu-miR-466b-3p,mmu-miR-466c-3p,mmu-miR-466p-3p	29.0928	7.51704	7.98704	0	0	0	3.99101	8.99227	4.42789	0	0	0	AC,NC
mmu-miR-107-5p	3.92465	8.68113	4.98201	0	0	0	9.18271	7.27812	1.17209	0	10.9975	2.00699	AC,NC
mmu-miR-744-3p	38.9944	62.3159	65.4911	0	0	0	23.1343	33.2714	12.6065	0	5.28562	27.8749	AC,NC
mmu-miR-19b-1-5p	0.216036	0.445821	0.184519	0	0	2.51626	2.77341	3.2035	0.573021	0	0	0	AC,NC
mmu-miR-669a-5p,mmu-miR-669p-5p	24.268	12.6935	4.01988	0	0	0	5.71594	8.87987	7.94415	0	0	0	AC,NC
mmu-miR-7667-5p	1.00817	1.25078	0.606277	0	0	0	0.777909	0.533916	0.573021	0	0	7.58196	AC,NC
mmu-miR-124-5p	0.108018	0.668732	1.68703	0	0	2.51626	104.274	120.946	7.70973	0	0	2.00699	AC,NC
mmu-miR-1193-5p	6.62509	2.5387	1.97699	0	0	0	1.38671	3.47046	0.104186	0	0	23.7494	AC,NC
mmu-miR-7660-5p	0.108018	0.482973	0.355858	0	0	0	0.253666	0.379362	1.27627	0	0	0	AC,NC
mmu-miR-339-3p	69.5635	120.929	73.0695	0	2.77575	7.54879	29.5605	50.5534	10.9655	0	0.341008	44.0423	AC,NC
mmu-miR-7662-3p	17.0668	11.0217	11.9015	0	0	0	1.38671	4.11678	1.74511	0	0	0	AC,NC
mmu-miR-129-1-3p	3.60059	3.9257	4.98201	0	0	5.03253	5.54683	10.4816	23.3636	0	20.1195	24.3069	AC,NC
mmu-miR-466f-3p	4.82479	2.01858	4.15168	0	0	10.0651	0.253666	1.81251	2.9172	0	0	23.3034	AC,NC
mmu-miR-1247-5p	17.8589	19.1208	12.3232	0	2.77575	206.334	1.74184	23.3799	1.51069	0	28.9857	3.56798	AC,NC
mmu-miR-6985-3p	0.324053	1.3127	1.19937	0	0	0	0.608798	0.533916	0.807438	0	0	0	AC,NC
mmu-miR-6984-3p	0.216036	0.804955	0.118619	0	0	0	0.253666	0.688471	0.468835	0	0	0	AC,NC
mmu-miR-299a-5p	11.918	9.83283	9.25231	0	0	0	3.02708	6.04168	4.55812	0	0	30.8854	AC,NC
mmu-miR-297a-5p	50.2283	18.5387	7.39394	0	0	51.5834	38.9124	50.0195	16.826	0	11.3385	1.0035	AC,NC
mmu-miR-297b-3p,mmu-miR-297a-3p,mmu-miR-297c-3p	0.684113	0.0619196	0.237239	0	0	0	0.0845553	0.0562017	0.93767	0	0	0	AC,NC
mmu-miR-495-3p	103.373	45.7957	44.4032	0	0	76.117	118.31	88.2648	55.1142	0	28.9857	174.497	AC,NC
mmu-miR-138-2-3p	12.7101	25.7709	33.4111	0	0	22.0173	16.5559	32.6813	14.2474	0	33.2483	16.1674	AC,NC
mmu-miR-6899-3p	3.27654	1.70898	3.24226	0	0	0	3.46677	3.58286	3.62045	0	12.7025	0	AC,NC
mmu-miR-130b-3p	9.1095	7.0093	3.42678	2.83694	5.55151	0	17.2493	30.5456	11.5646	2.26027	0	0	AC,NC
mmu-miR-7008-5p	0.324053	0.28483	0.355858	0	0	0	0.355132	0.154555	0.104186	0	0	0	AC,NC
mmu-miR-3057-3p	3.13252	6.0062	9.91131	0	0	0	4.59981	5.71852	1.04186	2.26027	0	0	AC,NC
mmu-miR-187-5p	7.3092	35.5418	18.6891	0	0	2.51626	2.85797	8.34595	4.6623	0	0	3.01049	AC,NC
mmu-miR-3080-5p	0.900148	1.44892	0.474477	0	0	0	2.33373	2.72578	2.81301	0	0	0	AC,NC
mmu-miR-20a-3p	4.14068	4.49536	1.80565	0	0	0	26.0092	34.1847	10.5227	0	0	0	AC,NC
mmu-miR-3110-5p	1.00817	0.160991	0.0658996	0	0	0	0.169111	0.266958	0.703253	0	0	0	AC,NC
mmu-miR-675-3p	2.48441	0.990714	6.73494	0	0	0	3.8219	4.17298	7.70973	0	9.20721	0	AC,NC
mmu-miR-7054-3p	0.108018	1.28793	1.14665	0	0	0	0.777909	1.01163	1.27627	0	0	0	AC,NC
mmu-miR-466a-3p,mmu-miR-466e-3p	7.99332	1.79567	1.85837	0	0	0	1.2176	2.30427	1.40651	0	0	0	AC,NC
mmu-miR-505-3p	1.11618	1.34985	1.56841	0	5.55151	5.03253	3.2131	3.3159	1.27627	0	0	2.00699	AC,NC
mmu-miR-6914-3p	0.324053	0.767803	0.606277	0	0	0	0.94702	0.210756	0.573021	0	0	0	AC,NC
mmu-miR-700-5p	41.5869	126.551	199.729	0	0	24.5336	32.0634	38.5122	12.2678	0	0.341008	11.5959	AC,NC
mmu-miR-1249-5p	0.792131	0.260062	0.421758	0	0	0	0.777909	0.590118	0.338603	0	0	0	AC,NC
mmu-miR-7065-3p	0.900148	0.767803	0.658996	0	0	0	1.74184	1.27859	0.468835	0	0	17.1709	AC,NC
mmu-miR-466n-5p	7.52524	5.6223	4.81067	0	0	0	3.29766	3.96222	0.703253	0	0	0	AC,NC
mmu-miR-541-3p	3.38456	5.30032	6.19457	0	0	0	3.99101	2.93654	3.85487	0	0	0	AC,NC
mmu-miR-3060-3p	1.69228	0.482973	3.90126	0	0	0	0.355132	1.18024	0.703253	0	0	0	AC,NC
mmu-miR-374c-5p	0.432071	0.0371518	0.0658996	0	0	0	0.0845553	0.210756	0.338603	0	0	0	AC,NC
mmu-miR-6935-3p	0.684113	0.767803	0.237239	0	0	0	0.693354	0.379362	1.74511	0	0	0	AC,NC
mmu-miR-302b-3p	0.108018	0.198143	0.0658996	0	0	0	1.13304	1.39099	0.468835	0	0	0	AC,NC
mmu-miR-466i-3p	4.82479	1.44892	2.10879	0	0	0	0.693354	1.06783	0.338603	0	0	0	AC,NC
mmu-miR-1193-3p	131.458	101.449	70.908	444.09	0	10.0651	32.5876	53.3916	47.0658	0	10.9975	27.8749	AC,NC
mmu-miR-193a-3p	62.2543	15.6533	17.068	0	30.3482	0	3.2131	3.16135	1.97953	0	0	0.557497	AC,NC
mmu-miR-504-5p	23.5839	28.1858	13.1536	0	8.32726	2.51626	21.8491	27.9182	9.11624	0	14.1518	0	AC,NC
mmu-miR-203b-3p	2.01633	1.06502	0.658996	0	0	0	3.02708	2.62743	0.338603	0	0	0	AC,NC
mmu-miR-493-5p	29.2008	8.7059	6.60314	0	0	27.0498	17.4184	23.4361	14.4818	0	8.5252	4.01398	AC,NC
mmu-miR-130a-5p	2.48441	5.59753	4.32302	0	0	0	7.88056	15.1323	1.74511	0	0	0.557497	AC,NC
mmu-miR-20b-5p	1.00817	2.37771	2.51737	8.72904	13.6937	0	2.94253	5.98548	0.234418	17.6301	0	0	AC,NC
mmu-miR-3074-1-3p	5.50891	7.33128	6.78766	0	0	54.0997	10.9245	9.09063	9.45484	0	14.4928	1.0035	AC,NC
mmu-miR-30c-2-3p	119.9	83.6781	132.788	0	8.32726	14.4685	37.3565	47.1813	8.28275	0	6.73491	22.2999	AC,NC
mmu-miR-3473d	9.79361	12.2105	17.0021	0	0	0	6.40929	5.24081	0.234418	0	0	0	AC,NC
mmu-miR-299a-3p	38.4183	24.322	14.6034	0	0	0	5.63138	11.2403	1.17209	0	0	0	AC,NC
mmu-miR-5113	12.6021	8.96596	17.1207	0	0	0	2.94253	5.67637	1.51069	0	0	0	AC,NC
mmu-miR-134-3p	33.8096	31.8514	29.3781	0	0	16.9848	31.8943	36.3766	18.5711	0	13.4698	41.4778	AC,NC
mmu-miR-33-3p	2.80846	2.5387	1.31799	0	0	0	4.68437	3.69526	0.104186	0	0	1.56099	AC,NC
mmu-miR-598-5p	1.00817	1.60991	3.96716	0	0	0	4.93803	4.86145	1.74511	0	0	1.0035	AC,NC
mmu-miR-331-5p	2.23237	3.78948	2.70189	0	0	0	3.12855	6.84256	2.57859	0	0	53.0737	AC,NC
mmu-miR-328-5p	2.59243	2.01858	4.15168	0	0	0	3.63588	3.96222	4.3237	0	0	0	AC,NC
mmu-miR-669d-5p	12.7101	6.48917	3.4795	0	0	0	8.67538	7.81204	18.8055	0	25.8313	0	AC,NC
mmu-miR-206-3p	3.92465	0.928794	3.00502	0	721.881	142.798	7.62689	2.89439	2.44836	0	0	9.58895	AC,NC
mmu-miR-1231-3p	0.432071	0.928794	0.540377	0	0	0	1.38671	1.18024	1.17209	0	0.682016	4.01398	AC,NC
mmu-miR-7016-3p	0.108018	0.544892	0.724896	0	0	0	1.47126	0.744673	0.104186	0	0	0	AC,NC
mmu-miR-302a-3p	0.432071	0.260062	0.0658996	0	2.77575	0	0.693354	0.744673	1.04186	17.6301	0	18.1744	AC,NC
mmu-miR-3082-5p	0.324053	0.705883	0.540377	0	0	0	1.30215	1.18024	0.573021	0	0	0	AC,NC
mmu-miR-188-5p	39.2105	28.3096	2.58327	0	0	0	30.5921	30.0679	5.49579	0	21.2277	32.3348	AC,NC
mmu-miR-5621-3p	1.00817	1.25078	2.39875	0	0	0	0.608798	1.01163	0.703253	0	15.9421	0	AC,NC
mmu-miR-29a-5p	23.1518	20.9164	12.9822	2.83694	2.77575	0	2.24917	2.83819	1.97953	2.26027	0	4.01398	AC,NC
mmu-miR-412-5p	41.4788	18.192	21.0352	0	0	51.5834	57.8189	36.4328	13.9088	0	0	2.56449	AC,NC
mmu-miR-6915-3p	0.900148	1.12694	1.56841	0	0	0	3.2131	2.19187	1.74511	0	0	0	AC,NC
mmu-miR-673-5p	6.51707	4.65635	5.77281	0	0	0	3.46677	4.32753	3.04743	0	0	0	AC,NC
mmu-miR-7036a-3p	0.432071	0.965946	1.56841	0	0	0	0.777909	0.969479	0.338603	0	0	0	AC,NC
mmu-miR-128-2-5p	0.216036	0.222911	1.26527	0	0	5.03253	95.8519	202.537	3.95905	0	16.2831	5.57497	AC,NC
mmu-miR-19a-3p	1.33222	0.928794	0.303138	0	0	0	7.71145	8.76747	3.15161	0	0.341008	0	AC,NC
mmu-miR-363-3p	2.01633	1.1517	1.19937	44.0816	41.2662	0	3.38221	5.62017	1.40651	67.356	9.88923	0	AC,NC
mmu-miR-337-3p	35.1778	23.3685	13.7598	0	0	2.51626	11.8716	14.0645	0.468835	0	0	1.56099	AC,NC
mmu-miR-758-3p	3.92465	3.98762	2.8205	0	0	10.0651	26.1783	17.549	4.6623	0	0	2.56449	AC,NC
mmu-miR-185-3p	3.38456	5.20125	3.42678	0	0	0	2.51975	3.90602	9.22042	0	0	0.557497	AC,NC
mmu-miR-1943-5p	1.11618	1.7709	3.07092	0	0	0	0.862464	1.12403	1.87534	0	0	0	AC,NC
mmu-miR-3962	0.900148	0.606812	0.421758	0	0	0	2.08006	1.81251	17.0604	0	16.2831	0	AC,NC
mmu-miR-194-2-3p	0.684113	1.54799	2.28013	0	0	0	1.55582	2.03731	1.51069	0	0	0.557497	AC,NC
mmu-miR-466e-5p	3.70861	1.387	1.02803	0	0	0	0.94702	1.5034	0.338603	0	0	0	AC,NC
mmu-miR-7658-5p	0.432071	1.41177	1.92427	0	0	0	1.74184	1.23644	0.468835	0	0	0	AC,NC
mmu-miR-181c-3p	7.74128	11.4427	16.2245	0	2.77575	2.51626	301.271	195.793	19.7432	0	31.799	2.00699	AC,NC
mmu-miR-431-3p	2.12435	2.41486	3.42678	0	0	5.03253	10.654	11.6057	0.703253	0	0	1.0035	AC,NC
mmu-miR-7032-3p	0.108018	0.0990714	0.540377	0	0	0	0.253666	0.266958	1.17209	0	15.5159	0	AC,NC
mmu-miR-1194	1.69228	1.63468	0.474477	0	0	0	1.74184	1.39099	0.468835	0	0	0.557497	AC,NC
mmu-miR-377-5p	5.94098	6.22911	5.40377	0	2.77575	0	3.8219	7.60128	1.87534	0	0	0	AC,NC
mmu-miR-802-5p	0.216036	0.123839	0.184519	0	0	0	0.253666	0.64632	1.87534	0	0	0	AC,NC
mmu-miR-6965-3p	0.432071	0.260062	0.237239	0	0	0	0.169111	0.154555	0.703253	0	0	0	AC,NC
mmu-miR-714	0.792131	0.0371518	0.237239	0	0	0	1.04849	0.266958	2.9172	0	0	0	AC,NC
mmu-miR-125b-2-3p	72.4799	79.3438	40.9237	0	2.77575	10.0651	100.452	76.9261	32.584	0	66.0703	188.657	AC,NC
mmu-miR-702-5p	1.11618	0.520125	0.184519	0	0	0	0.94702	0.913278	0.104186	0	0	0.557497	AC,NC
mmu-miR-666-3p	60.1299	31.3685	9.9772	0	0	14.4685	42.5482	35.8426	3.95905	0	13.4698	7.13597	AC,NC
mmu-miR-466a-5p	0.684113	0.28483	0.184519	0	0	0	0.0845553	0.266958	0.104186	0	0	0	AC,NC
mmu-miR-12194-3p	2.48441	2.66254	3.90126	0	0	0	5.02259	2.66958	3.15161	0	0	0	AC,NC
mmu-miR-30c-1-3p	10.0096	15.8762	27.0452	0	8.32726	0	11.7025	17.9705	12.0334	0	0	2.56449	AC,NC
mmu-miR-6934-5p	0.216036	0.222911	0.118619	0	0	0	0.355132	1.18024	0.234418	0	0	0	AC,NC
mmu-miR-449a-3p	1.8003	1.12694	1.80565	0	0	0	11.4488	22.579	22.6604	0	0	0	AC,NC
mmu-miR-676-5p	7.3092	5.68422	5.16653	0	0	0	4.51525	5.08625	0.807438	0	0	24.3069	AC,NC
mmu-miR-455-5p	15.6266	16.9412	11.1766	0	5.55151	5.03253	21.1557	12.8983	10.5227	0	14.1518	16.1674	AC,NC
mmu-miR-5121	2.80846	0.0371518	0.118619	0	0	27.0498	1.64037	0.744673	0.338603	21.6986	0	0	AC,NC
mmu-miR-361-3p	1.58426	3.62849	3.00502	0	0	0	1.30215	1.92491	0.234418	0	0.341008	0	AC,NC
mmu-miR-495-5p	4.14068	5.90713	5.82553	0	0	24.5336	12.3113	18.2937	10.1581	0	4.94461	15.7214	AC,NC
mmu-miR-540-5p	5.94098	3.30651	0.355858	0	0	2.51626	2.85797	3.10514	0.104186	0	0	0	AC,NC
mmu-miR-3084-5p	5.50891	6.6254	2.46465	0	0	0	2.51975	1.98111	2.81301	0	10.2302	0.557497	AC,NC
mmu-miR-494-5p	2.01633	3.05883	2.51737	0	0	0	1.04849	3.10514	16.826	0	0	0.557497	AC,NC
mmu-miR-532-3p	94.2635	59.48	21.5755	0	0	2.51626	9.96062	75.5913	1.97953	2.26027	0	4.01398	AC,NC
mmu-miR-542-3p	3.13252	3.50465	1.85837	0	0	2.51626	4.16012	4.32753	0.807438	0	0	0	AC,NC
mmu-miR-664-5p	15.1585	12.1486	25.7799	0	0	2.51626	1.55582	2.78198	1.51069	0	0	29.8819	AC,NC
mmu-miR-6958-3p	3.0245	3.36843	3.84854	0	0	0	15.6089	11.3387	3.62045	0	0	0	AC,NC
mmu-miR-200b-3p	1.11618	0.643964	0.843515	0	0	0	1.8264	0.477715	0.807438	26.2191	0	1.0035	AC,NC
mmu-miR-7219-3p	2.23237	4.21053	0.843515	0	0	0	0.355132	0.266958	1.64092	0	0	0	AC,NC
mmu-miR-192-3p	0.324053	0.359134	0.540377	0	13.6937	24.5336	1.38671	1.23644	0.468835	0	0	4.01398	AC,NC
mmu-miR-455-3p	15.5186	29.7214	29.6285	0	11.103	7.54879	13.5289	12.0412	15.9925	0	0	2.56449	AC,NC
mmu-miR-466g	29.3448	6.04335	10.2144	0	0	0	3.63588	6.80041	3.28185	0	0	0	AC,NC
mmu-miR-7024-5p	0.216036	1.02787	1.50251	0	0	0	0.439688	0.533916	0.573021	0	0	0	AC,NC
mmu-miR-376b-3p	21.1355	10.2539	4.92929	0	0	12.5813	124.888	102.821	23.2334	0	11.6795	8.13946	AC,NC
mmu-miR-3097-5p	0.432071	0.359134	0.355858	0	0	0	0.862464	0.688471	0.468835	0	0	0	AC,NC
mmu-miR-127-5p	3.60059	3.14552	1.50251	0	0	0	3.29766	4.17298	1.40651	0	0	1.0035	AC,NC
mmu-miR-344b-3p	41.6949	31.9753	28.126	0	0	0	3.55132	3.69526	3.85487	0	31.458	17.1709	AC,NC
mmu-miR-148a-5p	0.216036	0.260062	0.118619	0	0	0	0.355132	0.154555	1.04186	0	0	0	AC,NC
mmu-miR-679-3p	6.51707	5.36224	3.24226	0	0	2.51626	0.524243	1.23644	1.27627	0	0	0	AC,NC
mmu-miR-7091-3p	1.2242	0.421053	0.118619	0	0	0	0.693354	0.266958	0.703253	0	0	0	AC,NC
mmu-miR-3572-3p	0.324053	1.06502	2.22741	0	0	29.5661	1.2176	1.23644	3.28185	0	0	0	AC,NC
mmu-miR-3085-5p	0.216036	0.0990714	0.237239	0	0	0	3.63588	4.49614	1.17209	0	0	0	AC,NC
mmu-miR-136-5p	23.5839	9.34986	7.51256	0	0	295.032	15.3383	26.9628	25.9162	0	0.341008	141.158	AC,NC
mmu-miR-153-5p	3.13252	3.05883	2.64917	0	0	16.9848	4.76892	4.43994	12.8409	0	0	31.3313	AC,NC
mmu-miR-466b-5p,mmu-miR-466o-5p	7.09317	2.41486	1.43661	0	0	0	2.33373	3.4283	0.93767	0	14.4928	0	AC,NC
mmu-miR-665-3p	2.70044	0.705883	0.724896	0	0	0	3.2131	4.49614	0.338603	0	0	0	AC,NC
mmu-miR-1291	0.684113	1.1517	0.962135	0	0	0	1.99551	0.64632	0.234418	0	0	0	AC,NC
mmu-miR-1964-3p	3.60059	7.57896	5.52239	0	0	0	3.02708	3.96222	3.15161	0	0	15.1639	AC,NC
mmu-miR-3072-3p	29.9929	35.0589	51.1908	0	0	2.51626	10.1466	13.4744	1.87534	0	7.41692	26.7599	AC,NC
mmu-miR-449c-5p	5.83296	2.11765	4.44164	0	0	0	6.40929	13.8537	24.171	0	0	0	AC,NC
mmu-miR-3102-5p	0.324053	0.520125	1.97699	0	0	2.51626	0.0845553	0.969479	0.104186	0	0	0	AC,NC
mmu-miR-669o-5p	45.7275	16.0619	11.1766	0	0	2.51626	11.0091	11.1841	27.5571	0	0	25.7564	AC,NC
mmu-miR-99a-3p	52.0286	60.9908	58.5848	2.83694	0	29.5661	180.103	126.355	18.1022	0	42.0292	20.7389	AC,NC
mmu-miR-500-5p	1.69228	1.02787	1.14665	0	2.77575	0	2.08006	0.969479	0.234418	0	0	0	AC,NC
mmu-miR-3473g	0.792131	0.445821	0.843515	0	0	0	0.439688	0.688471	0.468835	0	0	0	AC,NC
mmu-miR-370-5p	3.70861	5.59753	5.23243	0	0	0	19.0757	24.4477	10.9655	0	0	1.0035	AC,NC
mmu-miR-467d-3p	2.70044	1.08978	1.02803	0	0	0	1.13304	1.27859	2.68278	0	0	0	AC,NC
mmu-miR-7085-3p	0.216036	0.643964	0.962135	0	0	0	0.253666	0.477715	0.93767	0	0	0	AC,NC
mmu-miR-6954-3p	0.324053	1.67183	1.19937	0	0	0	1.04849	1.23644	1.87534	0	0	0	AC,NC
mmu-miR-297c-5p	0.216036	0.222911	2.8205	0	0	0	14.7295	0.0562017	3.15161	0	0.341008	0	AC,NC
mmu-miR-6540-3p	8.64142	10.7369	9.06779	0	0	2.51626	15.4229	8.23355	2.81301	63.2875	0	0.557497	AC,NC
mmu-miR-8103	0.900148	1.51084	2.70189	0	0	2.51626	1.55582	0.744673	0.807438	0	0	0	AC,NC
mmu-miR-615-3p	0.216036	0.0371518	0.184519	0	0	0	0.0845553	0.154555	0.573021	0	0	0	AC,NC
mmu-miR-326-3p	58.9777	80.4955	30.0371	0	2.77575	213.882	126.19	150.916	105.8	0	93.3509	93.1021	AC,NC
mmu-miR-370-3p	101.465	132.174	100.761	0	0	253.513	151.591	283.524	103.717	0	151.663	171.486	AC,NC
mmu-miR-129b-5p	1.69228	3.02168	3.18954	0	0	0	0.94702	1.71415	0.104186	0	0	0	AC,NC
mmu-miR-297b-5p	3.60059	2.5387	0.896235	0	0	0	0.862464	1.77035	0.338603	0	0	0	AC,NC
mmu-miR-3547-3p	0.108018	0.0990714	1.08075	0	0	2.51626	0.608798	1.12403	1.74511	0	0	1.0035	AC,NC
mmu-miR-6240	9.79361	0.421053	1.02803	0	0	2.51626	11.787	5.83093	8.75159	2.26027	0	26.7599	AC,NC
mmu-miR-98-3p	2.80846	2.09288	1.73975	0	0	2.51626	1.99551	3.90602	6.90229	0	0	49.0598	AC,NC
mmu-miR-34c-5p	321.605	374.7	450.292	0	0	10.0651	19.2448	55.3727	28.1561	0	0	13.1569	AC,NC
mmu-miR-1298-5p	0.216036	0.0371518	1.92427	0	0	61.6484	36.5786	15.4133	8.04833	0	3.49533	14.7179	AC,NC
mmu-miR-494-3p	73.056	50.6131	30.2216	0	0	2.51626	3.46677	16.2563	7.00648	0	0	1.0035	AC,NC
mmu-miR-142a-3p	90.4469	123.047	0.962135	23.5684	776.841	0	8.15113	23.0005	14.2474	21.6986	0	1.0035	AC,NC
mmu-miR-34b-5p	99.7724	217.585	83.4553	0	0	12.5813	7.71145	27.9182	24.6399	0	0	0	AC,NC
mmu-miR-3963	0.216036	0.421053	0.540377	0	0	0	1.74184	1.18024	1.40651	0	0	0	AC,NC
mmu-let-7a-2-3p	14.0423	11.7276	28.4159	0	0	2.51626	18.4669	15.2447	5.49579	0	0	1.0035	AC,NC
mmu-miR-301b-3p	0.792131	0.928794	0.540377	0	2.77575	118.264	8.57391	8.28975	5.73021	147.822	0	1.56099	AC,NC
mmu-miR-5622-5p	0.216036	0.321982	0.118619	0	0	0	0.253666	0.112403	0.104186	0	0	0	AC,NC
mmu-miR-3097-3p	2.37639	3.50465	4.01988	0	0	0	7.71145	4.43994	4.42789	0	6.73491	0	AC,NC
mmu-miR-1968-5p	0.432071	0.990714	1.62113	0	0	0	2.6043	2.24807	0.703253	0	0	0	AC,NC
mmu-miR-25-5p	17.0668	18.9226	32.0272	0	0	0	38.219	49.3732	5.49579	0	0	0	AC,NC
mmu-miR-1948-3p	4.39272	2.69969	4.01988	0	0	0	4.16012	6.04168	5.02695	0	15.5159	0.557497	AC,NC
mmu-miR-433-5p	10.5497	6.71208	4.81067	0	0	7.54879	14.3913	14.9216	12.372	19.4383	0	22.2999	AC,NC
mmu-miR-7651-5p	0.324053	0.321982	0.474477	0	0	0	1.64037	0.744673	2.10976	0	0	0	AC,NC
mmu-miR-669c-5p	17.6429	1.08978	1.43661	0	0	14.4685	1.38671	6.30864	2.21394	0	0	30.8854	AC,NC
mmu-miR-12200-3p	0.108018	0.866874	0.118619	0	0	0	0.355132	0.32316	1.04186	0	0	0	AC,NC
mmu-miR-6989-3p	0.324053	0.606812	0.606277	0	0	0	1.38671	1.06783	0.573021	0	0	0	AC,NC
mmu-miR-467c-5p	120.224	36.062	28.7191	0	427.096	49.0671	15.6935	41.1959	97.3875	0	9.88923	0.557497	AC,NC
mmu-miR-3109-5p	1.8003	2.34056	4.50754	0	0	0	0.355132	0.421513	0.93767	0	0	0	AC,NC
mmu-miR-31-3p	76.9807	82.0806	59.0593	0	13.6937	10.0651	11.4488	4.65069	1.51069	0	0.682016	12.1534	AC,NC
mmu-miR-154-3p	18.8671	12.0867	4.62615	0	0	5.03253	75.9307	43.0646	10.6269	0	7.75793	1.0035	AC,NC
mmu-miR-186-3p	0.684113	0.743035	0.606277	0	0	0	0.524243	0.379362	1.64092	0	0	0	AC,NC
mmu-miR-202-5p	3.27654	8.92881	0.355858	0	0	39.6311	45.9305	21.9327	33.7561	0	7.75793	148.74	AC,NC
mmu-miR-6953-3p	1.11618	2.17957	2.16151	0	0	0	1.74184	1.65795	1.17209	0	0	0	AC,NC
mmu-miR-12189-3p	1.33222	1.3127	1.19937	0	0	2.51626	1.04849	0.800874	2.9172	0	0	0	AC,NC
mmu-miR-6944-3p	4.14068	2.76161	9.01507	0	0	130.217	46.201	41.4628	29.6668	0	110.998	49.0598	AC,NC
mmu-miR-677-5p	3.38456	0.260062	0.303138	0	0	0	2.6043	0.477715	1.40651	0	0	0	AC,NC
mmu-miR-3085-3p	2.12435	1.95666	1.38389	0	0	10.0651	25.1298	56.6513	8.88182	0	0	6.02097	AC,NC
mmu-miR-3074-5p	1.8003	2928.3	1032.34	0	93.6354	10.0651	132.008	8.079	126.351	3193.76	0	2.56449	AC,NC
mmu-miR-3077-3p	1.33222	2.63777	4.81067	0	0	0	0.94702	0.64632	1.04186	0	0	0	AC,NC
mmu-miR-5128	3.38456	1.7709	1.73975	0	0	0	2.24917	3.79362	1.27627	0	0	0	AC,NC
mmu-miR-1197-5p	0.324053	0.0990714	0.118619	0	0	0	0.355132	0.210756	2.34418	0	0	0	AC,NC
mmu-miR-344d-3p	131.026	93.1642	226.761	0	388.421	37.1149	28.8672	29.801	14.2474	0	11.6795	27.8749	AC,NC
mmu-miR-669f-3p	8.31737	4.97834	3.6113	0	0	0	1.47126	5.29701	1.27627	0	0	14.7179	AC,NC
mmu-miR-551b-3p	0.324053	1.08978	1.43661	0	0	12.5813	45.2371	25.8387	4.19347	0	0	123.876	AC,NC
mmu-miR-1251-3p	0.900148	0.965946	3.24226	0	0	0	0.608798	0.64632	0.703253	0	0	0	AC,NC
mmu-miR-16-2-3p	2.23237	0.928794	0.540377	0	0	0	1.74184	1.33479	2.10976	0	0	0	AC,NC
mmu-miR-483-3p	1.58426	0.0619196	1.02803	0	0	5.03253	0.169111	0.154555	0.104186	23.9588	0	25.7564	AC,NC
mmu-miR-7030-3p	0.216036	0.359134	0.0658996	0	0	0	0.608798	0.154555	0.468835	0	0	0	AC,NC
mmu-miR-93-3p	6.085	10.2787	8.59331	0	476.689	22.0173	26.1783	25.8387	5.13114	0	0	17.1709	AC,NC
mmu-miR-6769b-3p	0.216036	0.222911	0.118619	0	0	0	2.16462	2.57123	0.338603	0	0	0	AC,NC
mmu-miR-551b-5p	0.108018	0.0990714	0.118619	0	0	7.54879	60.2372	30.2225	4.19347	0	0	0.557497	AC,NC
mmu-miR-1188-5p	20.1273	6.36533	7.8157	0	0	0	2.77341	2.89439	4.08928	0	0	0.557497	AC,NC
mmu-miR-6939-3p	1.11618	1.54799	0.962135	0	0	0	1.2176	1.27859	0.234418	0	0	0	AC,NC
mmu-miR-210-5p	4.60876	8.06193	7.56528	0	0	0	8.57391	6.95496	1.40651	0	0	0	AC,NC
mmu-miR-3059-5p	0.216036	0.990714	0.606277	0	0	14.4685	2.68886	8.28975	10.8613	0	32.5663	3.01049	AC,NC
mmu-miR-467e-3p	0.216036	0.0990714	0.0658996	0	0	0	0.0845553	0.112403	0.338603	0	0	0	AC,NC
mmu-miR-26a-1-3p	1.90831	1.99381	2.10879	0	0	0	2.68886	4.17298	0.104186	0	0	0	AC,NC
mmu-miR-669a-3p,mmu-miR-669o-3p	21.5676	9.57277	8.17155	0	0	0	2.33373	10.8048	6.06881	0	0	0	AC,NC
mmu-miR-503-3p	10.8018	11.7895	13.8257	0	0	0	20.8852	30.3349	12.6065	0	27.9626	38.9133	AC,NC
mmu-miR-670-5p	0.432071	1.51084	0.474477	0	0	0	1.99551	2.89439	0.338603	0	0	0	AC,NC
mmu-miR-667-5p	0.576095	1.02787	0.777616	0	0	0	1.2176	0.64632	0.703253	0	0	0.557497	AC,NC
mmu-miR-669m-5p,mmu-miR-466m-5p	3.27654	4.81734	6.66904	0	0	0	1.64037	1.71415	1.17209	0	0	0	AC,NC
mmu-miR-29b-1-5p	64.7387	66.2664	87.1852	0	2.77575	5.03253	9.87606	18.0829	1.64092	0	0	3.01049	AC,NC
mmu-miR-344c-3p	46.1956	39.1456	33.3452	0	0	81.1495	110.852	87.9978	84.5466	0	70.6739	114.844	AC,NC
mmu-miR-6900-3p	1.69228	1.387	1.68703	0	0	0	2.24917	2.07946	1.51069	0	0	0	AC,NC
mmu-miR-466d-3p	22.4677	8.09908	5.58829	0	0	16.9848	3.72043	7.69963	9.11624	0	15.5159	0	AC,NC
mmu-miR-212-5p	9.79361	44.7926	15.9214	0	0	32.0824	19.3293	6.80041	7.81392	0	0	10.1465	AC,NC
mmu-miR-6946-3p	0.324053	0.705883	0.355858	0	0	0	0.524243	0.533916	0.468835	0	16.2831	0	AC,NC
mmu-miR-702-3p	2.37639	3.34366	7.93432	0	0	14.4685	5.90196	5.14246	5.36556	0	0.341008	19.7354	AC,NC
mmu-miR-1306-5p	0.216036	4.24768	7.7498	0	0	0	0.169111	6.30864	8.75159	0	47.0591	82.9556	AC,NC
mmu-miR-379-3p	167.752	105.152	65.3197	0	0	10.0651	41.5167	47.7715	134.425	0	26.1724	195.793	AC,NC
mmu-miR-6956-3p	1.69228	2.25387	2.64917	0	0	0	1.64037	1.81251	4.3237	0	0	23.3034	AC,NC
mmu-miR-12191-3p	0.216036	0.160991	0.0658996	0	0	0	0.0845553	0.32316	0.468835	0	0	0	AC,NC
mmu-miR-6964-3p	0.324053	0.28483	0.184519	0	0	0	0.777909	0.32316	0.703253	0	0	0	AC,NC
mmu-miR-412-3p	14.8344	10.353	10.1485	0	0	167.331	46.3701	40.7603	14.013	0	6.73491	56.6417	AC,NC
mmu-miR-7019-3p	0.792131	0.804955	1.14665	0	0	0	1.2176	0.969479	4.89672	0	9.20721	0	AC,NC
mmu-miR-493-3p	3.81663	1.99381	2.58327	0	0	34.5986	3.02708	7.48888	6.90229	0	0	1.0035	AC,NC
mmu-miR-5123	2.01633	1.1517	0.237239	0	0	0	0.439688	0.477715	0.338603	0	0	0	AC,NC
mmu-miR-325-5p	16.3107	16.6192	6.06277	0	0	5.03253	15.778	17.1134	7.00648	0	23.018	4.01398	AC,NC
mmu-miR-218-2-3p	0.432071	0.928794	1.31799	0	0	12.5813	2.33373	2.30427	2.44836	0	0	2.00699	AC,NC
mmu-miR-6395	0.216036	0.520125	2.8205	0	0	0	0.862464	1.81251	1.17209	0	0	0	AC,NC
mmu-miR-7666-3p	1.2242	0.520125	0.896235	0	0	0	0.439688	1.77035	0.104186	0	0	0	AC,NC
mmu-miR-770-5p	18.5431	15.2694	21.9973	0	0	557.981	213.215	183.864	45.4249	0	46.2918	133.576	AC,NC
mmu-miR-378c	5.40089	5.46131	7.0908	14.6211	0	0	1.30215	3.63906	0.338603	34.8081	0	2.56449	AC,NC
mmu-miR-338-3p	32.0093	24.5573	23.5525	0	2.77575	76.117	15.1692	12.1396	20.9153	2.26027	0	69.7987	AC,NC
mmu-miR-181b-1-3p	0.432071	0.260062	0.355858	0	0	0	2.16462	2.36047	0.703253	0	0	0	AC,NC
mmu-miR-539-5p	21.3515	8.22292	11.6511	0	0	22.0173	20.3609	27.3421	11.1999	0	0	14.7179	AC,NC
mmu-miR-1930-5p	8.64142	6.68732	7.56528	0	0	0	8.57391	7.22192	4.6623	0	49.8724	88.9766	AC,NC
mmu-miR-669e-5p	16.3107	9.1641	5.11381	308.79	0	0	6.59532	8.02279	25.3431	17.6301	25.8313	0	AC,NC
mmu-miR-491-5p	13.0341	20.5697	8.05294	0	2.77575	0	4.32923	4.59449	2.10976	0	0	22.7459	AC,NC
mmu-miR-376a-5p	1.2242	0.829723	0.303138	0	0	2.51626	0.253666	2.03731	0.234418	0	7.07591	0	AC,NC
mmu-miR-3065-5p	1.47624	0.260062	0.421758	0	0	0	7.01809	7.43268	2.44836	0	0	2.56449	AC,NC
mmu-miR-1258-3p	0.324053	0.260062	0.421758	0	0	0	0.253666	0.379362	1.17209	0	0	0	AC,NC
mmu-miR-7687-3p	1.90831	1.18886	2.28013	0	0	0	2.24917	2.93654	1.64092	0	0	20.7389	AC,NC
mmu-miR-34a-3p	11.3419	16.6811	13.5226	0	0	0	0.608798	3.69526	0.338603	0	0	0	AC,NC
mmu-miR-222-5p	29.3448	31.3685	21.5755	0	0	19.501	2.43519	3.79362	6.43346	0	19.7785	0.557497	AC,NC
mmu-miR-670-3p	2.48441	3.72756	0.896235	0	0	0	6.07107	6.89876	10.1581	0	0	13.1569	AC,NC
mmu-miR-128-1-5p	2.12435	4.49536	3.4795	0	0	2.51626	22.7116	24.1246	1.64092	0	5.28562	1.0035	AC,NC
mmu-miR-874-3p	34.4937	82.0063	122.692	0	5.55151	22.0173	60.4063	79.2304	11.0958	0	0.341008	17.1709	AC,NC
mmu-miR-487b-5p	0.108018	0.222911	0.355858	0	0	0	1.91095	5.29701	9.35065	0	0	0	AC,NC
mmu-miR-219c-3p	0.684113	0.383901	1.85837	0	2.77575	5.03253	0.693354	2.03731	0.338603	0	0	1.0035	AC,NC
mmu-miR-3473a	3.13252	0.123839	0.303138	0	0	0	0.862464	0.533916	0.573021	54.2464	0	0	AC,NC
mmu-miR-3475-3p	7.20119	11.4427	19.7699	0	0	2.51626	8.92904	16.3687	5.02695	0	0	0	AC,NC
mmu-miR-32-3p	25.6362	12.0248	9.31821	0	0	0	11.4488	16.2563	4.19347	0	0	0.557497	AC,NC
mmu-miR-503-5p	9.00148	10.3158	4.62615	0	0	0	25.485	20.0078	3.38603	0	0	0	AC,NC
mmu-let-7g-3p	1.00817	0.482973	0.421758	0	0	0	1.2176	2.66958	3.51626	0	0.341008	0	AC,NC
mmu-miR-3061-5p	6.19302	7.41797	9.60817	0	0	0	6.67987	5.88713	2.68278	0	19.7785	0	AC,NC
mmu-miR-467d-5p	156.626	99.0714	70.9607	0	0	19.501	37.1874	55.5273	21.4883	0	47.7411	126.998	AC,NC
mmu-miR-466p-5p	15.1585	4.69351	2.64917	0	0	0	6.67987	5.03005	1.27627	0	27.9626	0	AC,NC
mmu-miR-12206-5p	1.11618	0.582044	0.303138	0	0	0	0.524243	0.969479	0.104186	0	0	0	AC,NC
mmu-miR-1982-3p	1.2242	2.82353	4.56025	0	0	0	5.98652	4.97385	6.06881	0	9.54822	0	AC,NC
mmu-miR-6952-3p	0.684113	0.743035	0.777616	0	0	0	0.862464	1.06783	3.62045	0	0	0	AC,NC
mmu-miR-669k-5p	0.900148	0.321982	0.237239	0	0	0	0.169111	0.590118	0.93767	0	0	0	AC,NC
mmu-miR-377-3p	15.6266	9.57277	4.38892	0	0	0	4.41379	7.37647	1.74511	0	0	0.557497	AC,NC
mmu-miR-329-5p	8.74944	6.36533	6.97218	0	0	2.51626	4.32923	7.06736	1.40651	0	0	0.557497	AC,NC
mmu-miR-223-5p	4.71678	3.14552	0.0658996	2.83694	468.362	0	0.355132	0.0562017	0.104186	2.26027	0	0	AC,NC
mmu-miR-7655-3p	0.432071	0.965946	0.658996	0	0	0	1.04849	0.744673	0.807438	0	0	0	AC,NC
mmu-miR-1199-5p	11.8099	8.58206	10.8734	0	0	0	0.253666	0.64632	0.93767	0	0	0.557497	AC,NC
mmu-miR-450b-5p	3.49258	1.99381	0.896235	0	0	0	0.439688	2.13566	1.64092	0	0	0	AC,NC
mmu-miR-219a-1-3p	1.90831	4.55728	4.2044	0	0	16.9848	17.503	48.3054	30.3701	0	15.5159	59.6522	AC,NC
mmu-miR-3076-5p	0.324053	0.160991	0.421758	0	0	0	0.253666	0.800874	0.468835	0	0	0	AC,NC
mmu-miR-1247-3p	0.792131	0.445821	0.606277	0	0	0	0.253666	4.06057	1.40651	0	0	0	AC,NC
mmu-miR-27a-5p	42.8111	51.8391	74.862	2.83694	11.103	0	5.20861	24.6585	3.28185	0	0.341008	15.7214	AC,NC
mmu-miR-196a-5p	1.11618	0.965946	0.843515	0	55.145	0	1.04849	0.64632	0.468835	0	0	0	AC,NC
mmu-miR-202-3p	0.108018	0.0619196	0.184519	0	0	0	0.94702	1.33479	1.51069	0	7.07591	25.7564	AC,NC
mmu-miR-7679-3p	1.47624	1.47369	1.56841	0	0	0	1.91095	1.98111	2.9172	0	0	0	AC,NC
mmu-miR-467b-5p	46.5197	11.0836	3.84854	0	0	0	17.1647	10.0039	10.8613	0	0	36.4603	AC,NC
mmu-miR-466f-5p	1.47624	0.421053	0.237239	0	0	0	0.355132	0.210756	0.468835	0	0	0	AC,NC
mmu-miR-125a-3p	21.0275	22.0186	43.6783	0	2.77575	0	12.9201	21.188	7.81392	0	15.1748	1.0035	AC,NC
mmu-miR-6967-5p	0.684113	0.743035	1.43661	0	0	0	0.862464	1.06783	1.04186	0	0	0	AC,NC
mmu-miR-6933-5p	0.900148	0.804955	0.724896	0	0	0	0.355132	0.477715	0.468835	0	0	0	AC,NC
mmu-miR-190a-3p	17.967	8.22292	7.27532	0	0	0	1.91095	2.93654	3.15161	0	0	1.0035	AC,NC
mmu-miR-3474	0.216036	0.383901	0.118619	0	0	0	0.355132	0.533916	0.338603	0	0	0	AC,NC
mmu-miR-351-3p	4.82479	4.81734	11.1107	0	0	2.51626	4.51525	11.985	0.468835	0	12.3615	0	AC,NC
mmu-miR-7066-3p	2.70044	4.43344	5.52239	0	355.482	0	2.33373	1.92491	0.234418	0	0	0	AC,NC
mmu-miR-6976-3p	0.432071	0.544892	1.31799	0	0	0	0.94702	0.379362	0.104186	0	0	16.7249	AC,NC
mmu-miR-496a-5p	0.792131	0.829723	1.56841	0	0	0	0.608798	2.83819	1.40651	0	0	0	AC,NC
mmu-miR-7035-3p	0.216036	0.904026	0.237239	0	0	0	0.0845553	0.0562017	1.17209	0	0	0	AC,NC
mmu-miR-744-5p	350.23	1069.38	109.301	0	13.6937	98.1343	352.325	22.7898	69.3615	65.0957	0	152.754	AC,NC
mmu-miR-3105-5p	8.42539	10.4396	12.3232	0	0	0	3.72043	7.10952	1.64092	0	0	0	AC,NC
mmu-miR-6948-3p	1.11618	1.99381	1.31799	0	0	0	1.91095	1.18024	3.04743	0	8.8662	0	AC,NC
mmu-miR-466h-3p	20.0193	4.01239	7.7498	0	0	0	0.94702	2.78198	1.40651	0	0	27.8749	AC,NC
mmu-miR-3084-3p	5.40089	7.61611	2.46465	0	0	0	2.77341	2.19187	2.68278	0	0	13.1569	AC,NC
mmu-miR-3473b	50.6603	1.06502	2.58327	0	0	0	4.68437	5.83093	5.96462	0	0	15.1639	AC,NC
mmu-miR-669f-5p	22.2517	9.99382	10.8207	0	0	12.5813	5.20861	37.7675	25.6817	0	0	42.4813	AC,NC
mmu-miR-7067-3p	0.576095	0.743035	1.02803	0	0	0	0.524243	1.18024	0.93767	0	0	0	AC,NC
mmu-miR-3086-3p	1.11618	0.383901	3.00502	0	0	0	0.169111	0.744673	3.04743	0	0	0	AC,NC
mmu-miR-671-3p	7.74128	14.3282	17.4239	0	0	0	5.71594	9.52619	10.6269	0	0	0.557497	AC,NC
mmu-miR-218-1-3p	3.0245	2.41486	6.4318	0	0	0	1.55582	1.5034	0.104186	0	0	0	AC,NC
mmu-miR-592-5p	8.64142	11.9257	2.39875	0	2.77575	5.03253	53.9125	78.9072	42.7421	0	3.92159	55.6382	AC,NC
mmu-miR-6994-3p	0.108018	0.383901	0.540377	0	0	0	1.13304	0.210756	1.51069	0	0	0	AC,NC
mmu-miR-3102-5p.2-5p	15.4105	10.1177	32.9235	0	0	7.54879	1.47126	10.4254	1.74511	0	0	6.57847	AC,NC
mmu-miR-6940-3p	1.00817	1.60991	2.8205	0	0	0	1.8264	1.54555	2.10976	0	0	0	AC,NC
mmu-miR-5101	1.58426	1.41177	0.777616	0	0	32.0824	2.94253	1.5034	7.00648	0	6.73491	11.5959	AC,NC
mmu-miR-7043-3p	5.61693	8.80497	6.01005	2.83694	0	0	0.439688	0.379362	3.28185	0	9.88923	0	AC,NC
mmu-miR-3960	0.324053	0.0371518	0.118619	0	0	0	0.0845553	0.0562017	2.81301	4.52054	0	0	AC,NC
mmu-miR-296-3p	60.562	113.412	120.596	0	0	0	170.142	268.602	42.6379	0	62.2339	52.6277	AC,NC
mmu-let-7c-1-3p	17.3189	12.1115	12.1914	0	2.77575	27.0498	53.997	27.5529	35.9701	52.4382	40.3242	0	AC,NC
mmu-miR-26a-2-3p	4.50074	3.4675	3.6113	0	0	0	8.06658	8.87987	1.97953	2.26027	8.09894	0	AC,NC
mmu-miR-708-3p	1.11618	0.222911	1.14665	0	0	14.4685	70.7221	38.3015	10.1581	0	13.4698	3.01049	AC,NC
mmu-miR-652-5p	3.70861	5.49846	3.4795	0	0	2.51626	8.06658	6.09789	7.70973	0	0	0.557497	AC,NC
mmu-miR-3968	2.80846	9.38701	11.4797	0	8.32726	0	3.02708	8.45836	5.36556	15.3698	0	0	AC,NC
mmu-miR-3535	3.27654	3.66564	2.8205	0	0	0	4.68437	3.2597	0.468835	0	0	0	AC,NC
mmu-miR-6971-3p	1.58426	1.41177	3.30816	0	0	0	1.99551	2.30427	1.87534	0	0	0	AC,NC
mmu-miR-466c-5p	17.3189	9.77091	11.2952	0	0	0	11.1782	11.0155	2.81301	0	0	9.14296	AC,NC
mmu-miR-8106	0.216036	0.0371518	0.118619	0	0	0	0.169111	0.266958	0.468835	0	0	0	AC,NC
mmu-miR-874-5p	3.27654	3.62849	8.52741	0	0	0	1.30215	2.62743	1.27627	0	0	1.0035	AC,NC
mmu-miR-200a-3p	0.684113	1.18886	1.08075	300.061	5.55151	0	11.0091	1.71415	1.27627	8.58902	0	2.56449	AC,NC
mmu-miR-203-5p	3.60059	2.50155	2.28013	0	0	0	3.63588	4.28538	2.10976	0	0	0.557497	AC,NC
mmu-miR-103-2-5p	1.90831	2.31579	0.184519	0	0	0	2.43519	1.12403	0.338603	0	14.1518	0.557497	AC,NC
mmu-miR-92b-5p	112.266	120.223	121.862	0	0	2.51626	21.9337	54.1925	26.8538	0	35.7206	39.9168	AC,NC
mmu-miR-449c-3p	0.792131	0.0371518	0.118619	0	0	0	0.439688	1.39099	1.74511	0	0	0	AC,NC
mmu-miR-485-3p	3.60059	4.63159	2.10879	0	0	59.1322	11.2628	9.03442	11.0958	0	5.28562	17.7284	AC,NC
mmu-miR-201-5p	17.8589	12.2725	15.0778	5.8921	0	0	3.63588	2.89439	3.15161	6.32875	1.79029	0	AC,NC
mmu-miR-362-5p	22.9358	27.418	33.7143	0	5.55151	0	25.9078	15.0902	1.04186	0	0	0	AC,NC
mmu-miR-1949	1.69228	0.359134	0.421758	0	0	0	1.74184	0.688471	8.51717	0	11.3385	0	AC,NC
mmu-miR-205-5p	0.216036	0.198143	0.355858	996.856	0	0	1.13304	0.32316	0.234418	0	13.8108	1.0035	AC,NC
mmu-miR-3087-3p	1.33222	1.08978	0.540377	0	0	12.5813	3.02708	1.86871	7.94415	0	0	5.57497	AC,NC
mmu-miR-29b-2-5p	8.64142	13.7585	21.6942	0	0	7.54879	4.76892	5.45157	0.703253	0	0	1.56099	AC,NC
mmu-miR-6996-5p	0.576095	1.02787	1.14665	0	0	0	0.355132	0.477715	0.234418	43.3971	0	0	AC,NC
mmu-miR-466k	12.7101	4.79258	3.00502	0	0	0	2.33373	3.3159	0.703253	0	0	0	AC,NC
mmu-miR-16-1-3p	0.108018	0.123839	0.0658996	0	0	0	0.355132	0.421513	0.104186	0	0	0	AC,NC
mmu-miR-6392-5p	0.324053	0.482973	0.896235	0	0	0	1.55582	1.23644	1.17209	0	0	0	AC,NC
mmu-miR-7689-3p	24.484	39.1084	85.8013	0	0	19.501	13.4274	12.0834	5.59997	0	0	10.1465	AC,NC
mmu-miR-488-5p	0.324053	0.582044	0.303138	0	0	27.0498	6.15563	2.40262	0.234418	0	0	0	AC,NC
mmu-miR-6540-5p	20.5594	25.548	29.9843	0	0	5.03253	50.006	51.0874	24.5357	0	0	24.7529	AC,NC
mmu-miR-7069-3p	0.576095	1.06502	1.19937	0	0	0	0.862464	0.64632	0.703253	0	0	0	AC,NC
mmu-miR-547-3p	12.026	11.3437	15.0778	0	0	0	1.04849	1.12403	1.40651	2.26027	0	0	AC,NC
mmu-miR-3071-5p	3.60059	0.222911	0.237239	0	0	5.03253	2.16462	1.27859	3.51626	0	14.4928	5.57497	AC,NC
mmu-miR-12180-3p	0.216036	0.198143	0.0658996	0	0	0	0.169111	0.800874	1.74511	0	0	0	AC,NC
mmu-miR-30b-3p	14.2583	11.2446	11.9542	0	0	0	10.3157	8.61291	7.13671	0	0	0.557497	AC,NC
mmu-miR-3069-3p	0.324053	0.123839	0.184519	0	0	0	0.693354	0.379362	0.104186	0	0	0	AC,NC
mmu-miR-3069-5p	0.432071	0.359134	0.843515	0	0	0	0.94702	0.688471	0.234418	0	0.341008	0	AC,NC
mmu-miR-301a-5p	2.23237	2.17957	1.62113	0	0	0	4.16012	3.63906	16.4613	0	0	15.7214	AC,NC
mmu-miR-6911-3p	0.576095	0.743035	0.724896	0	0	0	1.55582	2.07946	0.93767	0	0	0	AC,NC
mmu-miR-3058-3p	1.8003	2.69969	2.8205	0	0	0	1.38671	1.33479	2.81301	82.7258	0	7.58196	AC,NC
mmu-miR-410-5p	1.11618	2.89784	3.96716	0	0	0	11.4488	25.4594	10.2883	0	0	0.557497	AC,NC
mmu-miR-362-3p	5.40089	3.24459	1.02803	0	0	2.51626	2.85797	2.13566	1.17209	0	0	0	AC,NC
mmu-miR-203b-5p	16.6347	5.90713	4.86339	0	0	0	6.93354	4.86145	0.703253	0	0	21.7424	AC,NC
mmu-miR-12185-3p	1.58426	3.14552	3.07092	0	0	0	2.51975	3.10514	0.93767	0	0	21.2964	AC,NC
mmu-miR-350-5p	3.49258	5.78329	3.07092	0	0	0	10.0621	8.82367	1.64092	0	0	0	AC,NC
mmu-miR-465a-3p,mmu-miR-465b-3p,mmu-miR-465c-3p	4.71678	1.41177	0.303138	0	0	0	0.355132	0.913278	0.468835	0	0	0	AC,NC
mmu-miR-701-3p	6.19302	2.31579	2.10879	0	0	0	13.6134	5.71852	6.77206	6.32875	11.6795	0	AC,NC
mmu-miR-3066-5p	4.71678	2.98452	1.50251	0	0	0	3.12855	3.2597	4.08928	0	0	0	AC,NC
mmu-miR-1947-5p	5.94098	5.88236	10.7548	391.061	0	0	2.51975	5.40941	9.22042	41.5889	14.8338	0	AC,NC
mmu-miR-344f-3p	1.47624	1.25078	2.58327	0	0	0	31.2009	33.4822	11.5646	0	15.5159	0	AC,NC
mmu-miR-690	16.0586	0.222911	2.16151	0	2.77575	0	0.862464	0.379362	0.807438	0	0	0	AC,NC
mmu-miR-6993-3p	0.216036	0.260062	0.118619	0	0	0	0.862464	0.477715	1.64092	0	0	0	AC,NC
mmu-miR-142a-5p	43.9272	36.9288	0.237239	11.7842	2.77575	0	3.46677	6.5756	2.9172	15.3698	0	0	AC,NC
mmu-miR-466f	4.82479	1.41177	1.62113	0	0	0	0.777909	2.24807	0.807438	0	0	0	AC,NC
mmu-miR-18a-3p	1.33222	2.34056	2.58327	0	11.103	0	10.3157	12.6313	7.47531	0	0	34.8993	AC,NC
mmu-miR-3086-5p	0.792131	0.643964	1.31799	0	0	0	0.439688	0.32316	2.34418	0	0	0	AC,NC
mmu-miR-380-3p	235.983	100.743	48.3703	1732.06	0	184.316	251.789	238.745	148.204	115.274	296.592	394.039	AC,NC,NE
mmu-miR-350-3p	242.392	198.081	169.019	2.83694	0	159.783	384.304	264.752	143.516	52.4382	283.548	124.433	AC,NC,NE
mmu-miR-543-3p	164.727	130.601	107.192	0	2.77575	113.232	277.443	246.023	49.983	82.7258	35.0386	104.252	AC,NC,NE
mmu-miR-429-3p	2.91648	2.82353	1.43661	0	0	2.51626	3.72043	1.86871	10.0539	74.1368	55.499	14.7179	AC,NC,NE
mmu-miR-26b-3p	11.5579	14.7492	19.3481	0	2.77575	2.51626	11.2628	19.3615	13.7785	6.32875	18.4144	1.0035	AC,NC,NE
mmu-miR-487b-3p	122.492	80.0868	89.2281	0	2.77575	875.03	921.856	701.959	674.315	1158.16	1017.14	816.957	AC,NC,NE
mmu-miR-598-3p	32.5854	36.0248	32.8048	0	0	51.5834	88.225	46.3805	105.931	195.739	93.6919	93.5481	AC,NC,NE
mmu-miR-224-5p	18.8671	27.9629	15.9214	2.83694	0	34.5986	17.689	14.5984	10.8613	78.2053	46.6328	87.5271	AC,NC,NE
mmu-miR-184-3p	162.243	7.13314	12.9822	0	1573.11	327.114	12.3958	65.7982	32.2194	2.26027	20.8867	75.3736	AC,NC,NE
mmu-miR-17-3p	21.9276	21.0527	10.8207	0	0	0	113.541	109.397	12.372	52.4382	15.9421	0.557497	AC,NC,NE
mmu-miR-1839-5p	346.197	388.719	386.29	0	457.259	444.749	421.407	375.273	190.581	422.218	397.359	477.998	AC,NC,NE
mmu-miR-433-3p	248.117	161.709	286.373	0	0	430.281	253.176	413.785	140.494	124.315	91.5606	256.003	AC,NC,NE
mmu-miR-211-5p	1.2242	2.37771	5.82553	0	8.32726	108.199	35.1919	31.2903	143.646	71.8765	10.5712	84.9626	AC,NC,NE
mmu-miR-324-3p	189.211	327.171	293.28	0	11.103	22.0173	256.203	394.466	58.1616	8.58902	157.29	114.844	AC,NC,NE
mmu-miR-431-5p	772.075	455.716	314.368	2.83694	0	513.947	531.988	481.93	268.017	698.875	351.75	489.594	AC,NC,NE
mmu-miR-5099	210.671	163.567	83.6398	323.411	0	336.55	324.422	309.629	391.113	565.971	266.924	112.837	AC,NC,NE
mmu-miR-486a-3p	0.216036	0.582044	1.85837	8.72904	0	5.03253	7.01809	10.7486	3.15161	2.26027	0.341008	3.01049	AC,NC,NE
mmu-miR-369-3p	154.609	40.1363	40.0802	0	349.93	105.683	131.484	125.976	96.2414	63.2875	54.817	126.998	AC,NC,NE
mmu-miR-331-3p	20.2353	20.2725	36.772	0	5.55151	7.54879	56.3308	68.5801	38.4184	67.356	59.4206	35.9028	AC,NC,NE
mmu-miR-700-3p	195.62	257.66	252.962	1355.62	0	49.0671	97.5938	170.066	52.3272	160.931	64.7062	51.0668	AC,NC,NE
mmu-miR-3071-3p	25.7442	19.5047	10.9393	0	0	32.0824	52.9485	44.5118	49.6444	47.9177	33.2483	43.0388	AC,NC,NE
mmu-miR-340-3p	108.198	116.718	99.2053	0	300.337	359.197	250.825	213.819	627.588	217.89	171.783	314.094	AC,NC,NE
mmu-miR-101a-3p	26.6444	21.6595	11.717	0	5.55151	24.5336	35.9698	34.2971	9.35065	4.52054	11.3385	6.02097	AC,NC,NE
mmu-miR-410-3p	312.387	119.678	92.3518	0	0	356.68	708.286	473.373	185.581	219.698	389.601	429.496	AC,NC,NE
mmu-miR-540-3p	86.8463	71.7277	81.2411	0	2.77575	5.03253	40.3836	100.896	74.6229	111.205	36.4026	6.02097	AC,NC,NE
mmu-miR-380-5p	7.84929	7.73995	3.07092	0	0	19.501	7.88056	8.93607	14.1432	43.3971	10.5712	1.56099	AC,NC,NE
mmu-miR-212-3p	141.935	302.465	351.693	0	457.259	324.598	103.31	138.017	62.7197	165.452	145.696	99.123	AC,NC,NE
mmu-miR-1843b-5p	45.0434	41.8453	60.7463	0	0	56.6159	21.7476	17.282	7.94415	2.26027	24.0411	64.2237	AC,NC,NE
mmu-miR-135b-3p	1.00817	0.383901	1.08075	0	0	5.03253	34.3295	36.6997	21.5925	2.26027	34.6123	25.3104	AC,NC,NE
mmu-miR-346-5p	42.1269	115.009	49.3852	5.8921	0	363.6	168.4	171.233	104.524	596.711	239.729	267.599	AC,NC,NE
mmu-miR-182-5p	32.0093	18.3158	20.5475	32.2974	60.6965	0	9.09815	7.96659	0.807438	56.5067	29.3267	21.7424	AC,NC,NE
mmu-miR-338-5p	59.2298	56.6936	98.6649	0	2.77575	81.1495	56.6013	100.306	43.211	82.7258	108.526	94.5515	AC,NC,NE
mmu-miR-496a-3p	67.0791	44.3097	21.5755	0	0	137.765	145.79	80.7759	13.2055	56.5067	38.1929	93.5481	AC,NC,NE
mmu-miR-154-5p	282.034	210.106	287.639	0	363.624	422.732	205.064	234.572	259.37	333.164	228.39	173.493	AC,NC,NE
mmu-miR-877-3p	5.04083	7.73995	10.5176	814.638	0	41.5183	6.76443	8.72532	15.2892	54.2464	8.8662	47.0528	AC,NC,NE
mmu-miR-181a-2-3p	116.731	202.13	131.588	0	1060.71	663.664	402.162	429.943	716.354	731.423	803.926	340.965	AC,NC,NE
mmu-miR-300-3p	201.705	166.948	91.5082	599.903	0	37.1149	693.117	543.288	48.7067	39.3287	104.604	61.2132	AC,NC,NE
mmu-miR-376c-3p	162.387	59.641	30.0371	0	11.103	39.6311	88.4956	97.2009	18.2064	28.4794	8.5252	53.6312	AC,NC,NE
mmu-miR-1249-3p	28.6607	32.8422	50.176	0	1325.14	76.117	20.8006	33.5946	34.0947	80.4655	68.9688	137.033	AC,NC,NE
mmu-miR-323-5p	3.70861	2.89784	4.38892	0	0	176.767	19.3293	27.4405	28.625	169.972	24.0411	23.7494	AC,NC,NE
mmu-miR-329-3p	106.542	83.2323	81.8342	949.938	0	103.167	40.2145	53.7569	31.8808	32.5479	85.593	92.5446	AC,NC,NE
mmu-miR-145a-3p	7.84929	1.44892	1.62113	8.72904	2.77575	0	0.439688	1.01163	0.468835	26.2191	16.9651	71.3597	AC,NC,NE
mmu-miR-29c-5p	29.8849	49.6224	75.5869	0	2.77575	59.1322	17.9426	13.6992	18.3367	2.26027	8.8662	52.6277	AC,NC,NE
mmu-miR-582-5p	18.6511	17.387	12.8636	8.72904	0	54.0997	15.9471	18.1813	15.185	4.52054	0.682016	7.58196	AC,NC,NE
mmu-miR-337-5p	348.681	301.536	336.062	1029.15	0	93.7308	172.476	233.982	350.35	130.643	149.873	197.8	AC,NC,NE
mmu-miR-135b-5p	49.6522	117.647	106.533	0	24.7967	1821.77	2788.16	2530.14	1347.8	629.259	739.902	1342.01	AC,NC,NE
mmu-let-7j	42.8111	57.8453	53.0624	2.83694	0	0	38.7433	39.4817	24.7701	4.52054	33.9303	47.0528	AC,NC,NE
mmu-miR-1843b-3p	0.432071	0.804955	1.08075	0	0	78.6332	0.439688	0.857076	1.74511	17.6301	7.41692	93.5481	AC,NC,NE
mmu-let-7f-2-3p	19.7673	15.0341	9.06779	0	0	44.0346	21.4094	30.8688	64.2304	132.904	51.2364	49.6173	AC,NC,NE
mmu-miR-1191a	55.4131	55.9134	29.3781	0	294.785	19.501	27.3959	30.925	50.4519	26.2191	26.5134	51.6243	AC,NC,NE
mmu-miR-223-3p	161.343	149.078	1.19937	91.2185	1821.08	0	24.7916	7.33432	7.34508	159.123	45.6098	0.557497	AC,NC,NE
mmu-miR-411-3p	244.732	155.864	105.927	0	0	157.266	119.443	156.044	150.757	8.58902	96.8462	184.086	AC,NC,NE
mmu-miR-100-3p	113.167	73.6224	71.5011	0	0	100.651	101.145	80.242	58.5002	47.9177	148.168	205.828	AC,NC,NE
mmu-miR-135a-2-3p	10.6578	9.86998	10.399	0	0	0	6.49385	7.06736	8.75159	50.178	28.9857	11.5959	AC,NC,NE
mmu-miR-193b-3p	210.347	717.908	1384.34	0	1465.6	46.5509	130.875	242.918	60.5058	207.041	138.193	111.834	AC,NC,NE
mmu-miR-543-5p	48.8961	45.1518	42.782	0	0	253.513	80.6996	77.8394	88.0628	498.615	121.655	202.818	AC,NC,NE
mmu-miR-674-5p	95.9558	122.626	154.838	0	0	10.0651	60.6769	126.299	39.9291	56.5067	56.181	76.3771	AC,NC,NE
mmu-miR-669l-5p	93.8315	30.5883	28.9563	0	0	0	20.0227	28.1852	52.6658	34.8081	12.0205	26.7599	AC,NC,NE
mmu-miR-129-2-3p	30.209	79.9258	66.0973	0	0	253.513	30.0679	48.6847	72.409	76.3971	121.996	111.276	AC,NC,NE
mmu-miR-467e-5p	130.017	52.805	38.09	0	0	59.1322	55.5528	75.3805	91.9177	21.6986	45.6098	39.9168	AC,NC,NE
mmu-miR-3470a	9.21752	0.928794	1.08075	0	0	1399.04	9.79151	1.44719	41.8045	459.286	160.529	156.322	AC,NC,NE
mmu-miR-488-3p	44.1433	44.5078	21.9314	0	0	61.6484	313.751	202.368	53.4993	23.9588	95.8232	45.4918	AC,NC,NE
mmu-miR-324-5p	168.544	268.112	246.175	0	2.77575	91.2145	221.873	210.658	37.1422	8.58902	0.341008	86.9696	AC,NC,NE
mmu-miR-122-3p	0.324053	0.668732	0.658996	0	451.893	105.683	2.77341	2.40262	1.51069	265.808	123.019	46.0493	AC,NC,NE
mmu-miR-490-3p	0.900148	1.41177	1.38389	2.83694	0	5.03253	12.3958	8.34595	0.234418	4.52054	0.682016	1.56099	AC,NC,NE
mmu-miR-30d-3p	33.9176	21.9815	15.0778	0	0	0	40.9079	37.9783	16.6957	2.26027	37.0846	2.56449	AC,NC,NE
mmu-miR-8112	15.2665	30.3654	42.9007	0	0	66.681	20.0227	27.3421	5.73021	52.4382	19.7785	0.557497	AC,NC,NE
mmu-miR-219a-5p	8.53341	9.99382	19.704	0	0	476.832	267.821	598.337	218.373	102.164	137.852	694.976	AC,NC,NE
mmu-miR-138-1-3p	0.432071	0.643964	2.46465	0	0	103.167	11.8716	15.5117	10.8613	546.533	23.7	25.3104	AC,NC,NE
mmu-miR-140-3p	74.3883	84.6193	78.7764	2.83694	5.55151	0	50.2766	51.8882	6.43346	4.52054	23.018	29.3244	AC,NC,NE
mmu-miR-760-3p	38.6704	40.6812	132.01	0	0	16.9848	72.1088	119.991	68.6583	78.2053	115.261	83.5131	AC,NC,NE
mmu-miR-7075-3p	3.13252	4.79258	3.18954	0	0	7.54879	7.10265	6.74421	5.96462	2.26027	1.79029	5.57497	AC,NC,NE
mmu-miR-361-5p	232.022	291.827	333.175	0	385.645	186.833	264.777	271.806	124.971	89.0546	109.975	111.834	AC,NC,NE
mmu-miR-342-5p	21.9276	20.6935	11.5324	2.83694	0	206.334	55.2992	85.806	17.6334	282.986	27.1954	31.3313	AC,NC,NE
mmu-miR-5126	51.5605	7.81425	5.16653	0	0	1327.96	203.153	12.1396	324.538	1306.43	110.657	45.0458	AC,NC,NE
mmu-miR-210-3p	14.9425	18.8607	16.8308	0	5.55151	7.54879	14.3913	13.8537	2.44836	4.52054	17.9882	0.557497	AC,NC,NE
mmu-miR-200c-3p	17.8589	22.3034	21.3251	2.83694	0	2.51626	6.67987	12.1958	2.34418	6.32875	24.0411	24.7529	AC,NC,NE
mmu-miR-384-5p	627.223	636.583	218.115	555.822	0	1165.66	1168.44	1143.61	125.882	960.162	522.85	1007.62	AC,NC,NE
mmu-miR-214-3p	94.8396	6.16719	85.4982	0	88.0839	10.0651	2.51975	1.54555	1.97953	8.58902	1.02302	34.8993	AC,NC,NE
mmu-miR-136-3p	39.6785	17.3251	11.4797	0	2.77575	37.1149	76.8777	57.8316	33.2873	74.1368	55.84	85.9661	AC,NC,NE
mmu-miR-322-3p	82.1295	62.8236	80.6348	0	0	10.0651	68.9126	89.7682	14.013	23.9588	30.776	40.4743	AC,NC,NE
mmu-miR-500-3p	94.1555	99.5296	88.8063	0	2.77575	12.5813	69.9442	71.0952	9.45484	576.82	68.6278	4.01398	AC,NC,NE
mmu-miR-1981-3p	14.7264	19.2446	23.8557	0	0	34.5986	8.84449	10.3271	23.8324	180.821	30.0087	72.8091	AC,NC,NE
mmu-miR-770-3p	25.4922	14.9722	26.4917	0	0	86.182	113.795	114.37	46.7012	296.095	48.0821	105.255	AC,NC,NE
mmu-miR-153-3p	233.282	160.545	126.237	0	5.55151	356.68	276.056	560.359	389.003	278.465	588.239	954.993	AC,NC,NE
mmu-miR-3065-3p	1.8003	0.928794	1.08075	0	0	0	1.38671	2.07946	3.15161	10.8493	0.341008	0.557497	AC,NC,NE
mmu-miR-709	0.432071	0.198143	0.474477	0	862.334	105.683	1.47126	0.590118	7.00648	95.8354	47.4001	100.684	AC,NC,NE
mmu-miR-3470b	7.3092	1.06502	0.724896	0	0	19.501	8.15113	1.86871	9.92367	122.054	14.8338	114.287	AC,NC,NE
mmu-miR-450b-3p	19.4432	13.7833	13.9444	0	0	32.0824	19.769	23.0005	4.89672	17.6301	12.0205	15.7214	AC,NC,NE
mmu-miR-190b-5p	12.9261	10.8607	14.4847	0	2.77575	0	8.32024	13.3198	18.9097	19.4383	6.73491	14.7179	AC,NC,NE
mmu-miR-421-3p	46.9517	50.6502	80.5821	0	11.103	10.0651	73.58	110.844	19.8473	2.26027	61.1257	22.2999	AC,NC,NE
mmu-miR-132-3p	83.9298	81.3004	20.4948	0	8.32726	29.5661	134.426	81.1553	11.0958	6.32875	5.96764	16.1674	AC,NC,NE
mmu-miR-1895	0.432071	0.743035	2.70189	0	0	1066.9	0.0845553	0.421513	12.372	167.712	20.8867	161.897	AC,NC,NE
mmu-miR-24-1-5p	11.7019	12.2725	9.60817	0	0	2.51626	1.74184	2.45882	1.27627	4.52054	0.341008	1.56099	AC,NC,NE
mmu-miR-339-5p	11.7019	73.1766	45.2994	2.83694	13.6937	0	10.7554	12.252	6.43346	26.2191	11.3385	0.557497	AC,NC,NE
mmu-miR-2137	2149.91	8.76781	6.06277	0	2.77575	255.401	1342.74	21.0194	396.009	335.424	136.488	122.872	AC,NC,NE
mmu-miR-667-3p	62.1462	56.2354	79.9758	0	0	142.798	33.5346	42.5868	22.4259	135.164	15.1748	72.8091	AC,NC,NE
mmu-miR-664-3p	26.9684	43.9258	71.3825	0	2.77575	113.232	10.3157	10.9172	22.1915	2.26027	0.341008	67.2342	AC,NC,NE
mmu-miR-330-3p	17.7509	21.9443	55.5798	0	0	39.6311	41.9564	41.7298	19.2743	58.767	49.1051	111.276	AC,NC,NE
mmu-miR-132-5p	83.4978	100.78	107.192	0	5.55151	228.351	128.879	105.603	143.88	357.122	130.436	191.668	AC,NC,NE
mmu-miR-5100	0.432071	0.544892	0.777616	0	0	0	0.524243	2.03731	8.6474	108.945	18.7554	27.8749	AC,NC,NE
mmu-miR-1934-5p	8.64142	10.2539	23.0781	0	0	16.9848	3.8219	5.62017	9.35065	39.3287	8.8662	0.557497	AC,NC,NE
mmu-miR-1839-3p	7.84929	14.4892	14.6034	0	0	22.0173	7.62689	10.0039	14.1432	2.26027	49.1051	23.3034	AC,NC,NE
mmu-miR-296-5p	610.589	733.078	1288.07	0	559.222	398.199	759.594	990.513	360.873	572.752	775.281	1365.76	AC,NC,NE
mmu-miR-669b-5p	113.923	81.3376	66.6377	2.83694	0	0	46.4547	31.3465	32.011	54.2464	11.6795	13.1569	AC,NC,NE
mmu-miR-6538	10.3337	0.804955	1.08075	0	644.715	1307.83	15.5074	15.7786	24.3013	2588.46	65.0472	166.915	AC,NC,NE
mmu-miR-708-5p	14.9425	13.1393	20.073	0	11.103	292.516	1252.16	644.929	110.124	69.6163	49.5314	201.368	AC,NC,NE
mmu-miR-134-5p	166.527	176.719	149.131	0	0	408.264	100.452	146.518	36.9077	381.081	28.3037	41.4778	AC,NC,NE
mmu-miR-935	136.426	186.13	371.331	0	71.6145	152.234	78.349	133.788	102.883	132.904	158.398	178.511	AC,NC,NE
mmu-miR-434-5p	274.977	90.8484	157.671	2.83694	0	351.648	364.721	312.791	77.6703	84.9861	138.961	213.41	AC,NC,NE
mmu-miR-219b-5p	0.432071	0.668732	5.89143	0	0	34.5986	5.46227	25.1924	71.1327	104.424	307.589	335.836	AC,NC,NE
mmu-miR-199a-5p	154.177	20.0496	112.728	26.4053	52.3692	0	15.6089	10.4816	0.468835	26.2191	3.49533	8.58546	AC,NC,NE
mmu-miR-96-5p	14.0423	5.07741	3.07092	70.487	49.5935	0	2.16462	4.76309	2.10976	74.1368	8.5252	30.8854	AC,NC,NE
mmu-miR-125b-1-3p	579.912	540.038	1101.51	0	8.32726	877.547	301.186	478.726	443.883	672.656	829.416	916.526	AC,NC,NE
mmu-miR-203-3p	105.281	74.3283	73.913	5.8921	341.603	0	64.9216	90.1897	10.8613	63.2875	0.341008	42.4813	AC,NC,NE
mmu-miR-335-3p	47.0958	40.1982	14.3002	0	0	176.767	76.7086	82.7008	51.9625	15.3698	175.022	323.683	AC,NC,NE
mmu-miR-341-3p	475.314	322.031	41.754	1881.98	0	145.314	289.484	328.344	306.566	574.56	377.24	542.222	AC,NC,NE
mmu-miR-1981-5p	134.95	123.629	237.16	0	2.77575	0	65.4458	76.8137	34.225	618.409	177.495	9.58895	AC,NC,NE
mmu-miR-107-3p	16.4187	16.2229	16.04	0	0	29.5661	19.2448	10.5378	7.13671	2.26027	0.341008	2.56449	AC,NC,NE
mmu-miR-1306-3p	10.4417	8.92881	10.0958	0	0	5.03253	11.0937	13.5868	6.06881	23.9588	12.7025	19.1779	AC,NC,NE
mmu-miR-668-3p	59.6618	57.5852	59.7314	0	0	130.217	179.934	222.053	84.9112	160.931	21.9098	83.9591	AC,NC,NE
mmu-miR-137-3p	3.27654	4.37152	10.5176	0	0	305.097	2432.28	1192.77	223.999	202.52	309.379	413.217	AC,NC,NE
mmu-miR-376a-3p	248.909	90.1673	37.6155	0	0	159.783	771.043	537.569	66.6788	132.904	194.801	190.218	AC,NC,NE
mmu-miR-872-3p	281.926	337.425	395.016	3261.17	0	993.295	177.245	183.485	1099.29	607.56	1012.54	1371.33	AC,NC,NE
mmu-miR-195a-3p	8.31737	13.5604	28.5477	0	0	0	15.4229	19.4177	21.9571	2.26027	10.2302	45.0458	AC,NC,NE
mmu-miR-344-3p	221.472	211.678	235.894	2.83694	0	405.747	443.51	400.255	336.337	346.273	292.755	484.131	AC,NC,NE
mmu-miR-384-3p	390.7	191.406	119.937	2.83694	0	474.316	927.656	685.534	560.206	479.177	413.643	953.989	AC,NC,NE
mmu-miR-3099-3p	2.01633	1.47369	3.24226	0	0	95.618	135.39	189.315	70.5336	313.273	208.953	143.611	AC,NC,NE
mmu-miR-674-3p	8.42539	15.7771	23.8557	0	0	0	9.70695	18.2375	14.1432	2.26027	28.3037	19.1779	AC,NC,NE
mmu-miR-672-5p	4.93281	5.6223	8.59331	0	0	24.5336	169.973	102.652	15.0548	82.7258	125.832	63.2202	AC,NC,NE
mmu-miR-351-5p	117.523	149.14	108.458	0	2.77575	122.668	334.552	266.677	215.82	239.588	205.798	69.3527	AC,NC,NE
mmu-miR-490-5p	12.026	7.07122	2.93912	0	0	216.399	65.0907	48.3054	64.9336	476.917	143.905	123.876	AC,NC,NE
mmu-miR-219a-2-3p	2.70044	20.8917	42.9007	0	2.77575	538.48	217.121	647.767	1542.47	1911.28	2234.37	3988.89	AC,NC,NE
mmu-miR-99b-3p	205.522	284.595	432.328	0	11.103	19.501	149.595	200.387	118.068	39.3287	136.147	68.7952	AC,NC,NE
mmu-miR-129-5p	987.607	1507.04	1070.38	0	0	506.398	480.071	1301.04	268.721	531.163	218.16	407.196	AC,NC,NE
mmu-miR-383-5p	5.50891	17.4861	23.8557	0	0	206.334	113.541	220.831	59.6723	311.465	96.1642	129.005	AC,NC,NE
mmu-miR-12202-3p	0	0.668732	0.184519	0	0	0	0.355132	0.32316	2.57859	0	0	0	NC
mmu-miR-7093-3p	0	0.0619196	0.355858	0	0	0	0.169111	0.800874	0.573021	0	0	11.5959	NC
mmu-miR-448-3p	0	0	0.237239	0	0	5.03253	3.46677	1.06783	1.40651	0	0	0.557497	NC
mmu-miR-344f-5p	0.108018	0	0.0658996	0	0	0	2.51975	3.2035	0.703253	0	0	0	NC
mmu-miR-7077-3p	0	0.123839	0.0658996	0	0	0	0.0845553	0.154555	1.40651	0	0	0	NC
mmu-miR-7b-3p	0	0	0.303138	0	0	7.54879	60.0681	58.8994	12.7367	0	15.1748	2.56449	NC
mmu-miR-665-5p	0	0.160991	0.184519	0	0	0	0.0845553	0.154555	0.468835	0	0	0	NC
mmu-miR-5122	0	0.359134	0.237239	0	0	0	0.0845553	0.32316	0.234418	0	0	0	NC
mmu-miR-301b-5p	0.108018	0	0.184519	0	0	0	0.862464	0.421513	2.10976	0	0	0	NC
mmu-miR-7116-3p	0	0.260062	0.184519	0	0	24.5336	0.439688	0.266958	1.27627	0	0	0.557497	NC
mmu-miR-3112-3p	0.108018	0	0.0658996	0	0	0	0.253666	0.112403	0.468835	0	0	0	NC
mmu-miR-3078-5p	0	0.0371518	0.118619	0	0	0	11.2628	7.96659	2.57859	0	0	0	NC
mmu-miR-6977-3p	0	0.0371518	0.237239	0	0	0	0.693354	0.857076	0.338603	0	0	10.1465	NC
mmu-miR-764-5p	0	0.0371518	0.421758	0	0	0	4.07557	2.40262	4.6623	0	4.94461	1.56099	NC
mmu-miR-3078-3p	0	0	0.0658996	0	0	0	5.37772	3.3159	1.40651	37.0684	0	0	NC
mmu-miR-6991-3p	0	0.359134	0.237239	0	0	0	2.16462	1.5034	0.93767	0	0	0	NC
mmu-miR-1271-5p	0	0.0619196	0.0658996	0	16.4695	2.51626	0.169111	0.112403	0.468835	0	0	1.0035	NC
mmu-miR-1224-3p	0.108018	0	0.184519	0	0	16.9848	0.524243	1.01163	2.10976	0	0	1.0035	NC
mmu-miR-5620-3p	0	0.445821	0.355858	0	0	0	0.693354	0.590118	1.64092	0	0	0	NC
mmu-miR-3104-3p	0	0.198143	0.474477	0	0	0	0.693354	0.154555	0.104186	0	15.5159	0	NC
mmu-miR-7006-3p	0	0.359134	0.303138	0	0	0	1.8264	1.54555	1.51069	0	0	0	NC
mmu-miR-1264-5p	0.216036	0	0.237239	0	0	2.51626	4.32923	2.30427	2.34418	0	11.6795	1.0035	NC
mmu-miR-9768-5p	0	0.160991	0.355858	0	0	0	0.777909	1.12403	1.17209	0	0	0	NC
mmu-miR-378d	0	0.222911	0.237239	141.192	137.677	0	20.0227	27.9182	0.93767	0	98.9775	0	NC
mmu-miR-216a-5p	0	0	0.0658996	0	0	81.1495	0.169111	0.210756	0.338603	0	13.8108	25.3104	NC
mmu-miR-7025-3p	0	0.260062	0.0658996	0	0	0	0.693354	0.421513	2.44836	0	0	0	NC
mmu-miR-449b	0	0.0990714	0.184519	0	0	0	0.0845553	0.266958	0.807438	0	0	0	NC
mmu-miR-7070-3p	0	0.359134	1.62113	0	0	0	0.355132	0.590118	0.807438	0	0	4.57148	NC
mmu-miR-8098	0	0.123839	0.237239	0	0	0	0.524243	0.112403	1.17209	0	0	0	NC
mmu-miR-383-3p	0	0.123839	0.0658996	0	0	2.51626	1.38671	2.45882	0.573021	0	0	0	NC
mmu-miR-6941-3p	0	0	0.0658996	0	0	2.51626	0.355132	0.0562017	0.104186	0	0	0.557497	NC
mmu-miR-511-3p	0.900148	0.668732	0	0	0	0	1.13304	1.06783	0.338603	0	0.341008	0	NC
mmu-miR-712-5p	0.324053	0	0	0	0	0	0.439688	0.112403	1.64092	402.78	0	0	NC
mmu-miR-7060-3p	0.108018	0.0619196	0	0	0	0	0.0845553	0.32316	1.27627	0	0	0	NC
mmu-miR-7012-3p	0.216036	0.222911	0	0	0	0	0.253666	0.0562017	0.104186	0	0	0	NC
mmu-miR-3059-3p	0.108018	0.123839	0	0	0	0	0.439688	1.06783	0.703253	0	0	0.557497	NC
mmu-miR-6981-3p	0.108018	0.482973	0	0	0	0	0.0845553	0.32316	0.703253	0	0	0	NC
mmu-miR-341-5p	1.47624	0.0371518	0	0	0	0	0.524243	2.07946	1.74511	0	0	0	NC
mmu-miR-5615-5p	0.684113	0.123839	0	0	0	0	0.608798	0.266958	0.573021	0	0	0	NC
mmu-miR-6983-3p	0.684113	1.387	0	0	0	0	0.0845553	0.0562017	1.40651	0	0	0	NC
mmu-miR-181b-2-3p	0	0.160991	0	0	0	0	0.608798	0.266958	0.234418	0	0	0	NC
mmu-miR-7079-3p	0	0.123839	0	0	0	0	0.169111	0.154555	0.93767	0	0	0	NC
mmu-miR-7004-3p	0	0.0371518	0	0	0	0	0.253666	0.112403	1.64092	0	0	0	NC
mmu-miR-6908-5p	0	0.123839	0	0	0	0	0.253666	0.0562017	0.234418	0	0	0	NC
mmu-miR-1298-3p	0	0	0	0	0	0	0.777909	0.266958	0.104186	0	0	0.557497	NC
mmu-miR-7090-3p	0	0	0	0	0	0	0.0845553	0.0562017	0.468835	0	0	0	NC
mmu-miR-448-5p	0	0	0	0	0	0	0.169111	0.210756	0.338603	0	0	0	NC
mmu-miR-758-5p	0	0	0	0	0	0	0.862464	1.5034	1.27627	0	0	0.557497	NC
mmu-miR-7056-3p	0	0	0	0	0	0	0.0845553	0.0562017	0.338603	0	0	0	NC
mmu-miR-7047-3p	0	0	0	0	0	0	0.253666	0.154555	0.573021	0	0	0	NC
mmu-miR-7a-2-3p	0	0.0990714	1.19937	0	0	108.199	110.159	79.4973	61.183	147.822	89.0883	79.9451	NC,NE
mmu-miR-135a-1-3p	0	0.0371518	0.118619	0	0	68.5682	33.6361	44.3994	27.0882	89.0546	66.8375	70.8022	NC,NE
mmu-miR-144-3p	0	0.0371518	0.184519	182.219	5.55151	0	0.777909	2.99274	0.338603	259.027	1.02302	0.557497	NC,NE
mmu-miR-7041-5p	0	0.160991	0.118619	0	0	0	0.0845553	0.0562017	0	0	0	0
mmu-miR-7067-5p	0	0.0619196	0.184519	0	0	0	0	0	0	0	0	0
mmu-miR-1929-3p	0	0.222911	0.0658996	0	0	0	0.0845553	0.266958	0	0	0	0
mmu-miR-3618-3p	0	0	0.118619	0	0	0	0	0.0562017	0	0	0	0
mmu-miR-8094	0	0	0.0658996	0	0	0	0	0	0	0	0	0
mmu-miR-7090-5p	0	0.0371518	0.0658996	0	0	0	0	0.112403	0	0	0	0
mmu-miR-12184-3p	0	0	0.0658996	0	0	0	0	0	0	0	0	0
mmu-miR-6929-3p	0	0.198143	0.474477	0	0	0	0	0.0562017	0.234418	0	0	19.7354
mmu-miR-7019-5p	0	0.0619196	0.184519	0	0	0	0	0	0	0	0	0
mmu-miR-126b-5p	0	0.0371518	0.0658996	0	0	0	0	0	0	0	0	0
mmu-miR-7668-3p	0	0.0371518	0.184519	0	0	0	0	0	0	0	0	0
mmu-miR-3083-5p	0	0.0371518	0.0658996	0	0	0	0	0	0	0	0	0
mmu-miR-3080-3p	0	0.0990714	0.118619	0	0	0	0.169111	0.154555	0	0	0	0
mmu-miR-92a-2-5p	0.108018	0	0.118619	0	0	0	0	0	0	0	0	0
mmu-miR-8107	0.324053	0	0.237239	0	0	0	0	0	0	0	0	0
mmu-miR-6922-3p	0	0.0990714	0.118619	0	0	0	0.0845553	0	0.234418	0	0	0
mmu-miR-5621-5p	0	0.0619196	0.303138	0	0	0	0.253666	0.0562017	0	0	0	0
mmu-miR-12203-3p	0	0	0.0658996	0	0	0	0	0.210756	0	0	0	0
mmu-miR-7667-3p	0	0.0371518	0.118619	0	0	0	0	0.112403	0	0	0	0
mmu-miR-12187-3p	0	0.0619196	0.0658996	0	0	0	0	0.112403	0	0	0	0
mmu-miR-7664-3p	0	0.0990714	0.303138	0	0	0	0.693354	0.154555	0	0	0	0
mmu-miR-7034-5p	0	0.0371518	0.0658996	0	0	0	0	0	0.338603	0	0	0
mmu-miR-8116	0	0	0.0658996	0	0	0	0	0	0	0	0	0
mmu-miR-7089-3p	0	0.0619196	0.0658996	0	0	0	0.693354	0.379362	0	0	0	0
mmu-miR-760-5p	0	0.321982	0.606277	0	0	0	0.439688	0.379362	0	0	0	0
mmu-miR-7013-3p	0	0	0.118619	0	0	0	0	0	0	0	0	0
mmu-miR-294-3p	0	0.123839	0.0658996	0	0	0	0.0845553	0.0562017	0	0	0	0
mmu-miR-201-3p	0	0.359134	0.724896	0	0	0	0.169111	0	0.338603	0	0	0
mmu-miR-5124a	0	0	0.118619	0	0	0	0	0.0562017	0	0	0	0
mmu-miR-7231-5p	0.108018	0	0.184519	0	0	0	0	0	0.468835	0	0	0
mmu-miR-5104	0	0.0990714	0.0658996	0	0	0	0.253666	0	0	0	0	0
mmu-miR-6418-5p	0	0	0.118619	0	0	0	0	0	0	0	0	0
mmu-miR-7016-5p	0	0	0.184519	0	0	0	0.253666	0.0562017	0	0	0	0
mmu-miR-7030-5p	0	0.0371518	0.0658996	0	0	0	0	0	0	0	0	0
mmu-miR-6916-5p	0	0	0.0658996	0	0	0	0	0	0	0	0	0
mmu-miR-374c-3p	0	0.0619196	0.237239	0	0	0	0.0845553	0.112403	0	0	0	0
mmu-miR-6956-5p	0.108018	0	0.237239	0	0	0	0	0	0	0	0	0
mmu-miR-7004-5p	0	0.0371518	0.0658996	0	0	0	0.524243	0.112403	0	0	0	0
mmu-miR-3060-5p	0	0	0.0658996	0	0	0	0	0	0	0	0	0
mmu-miR-7085-5p	0	0	0.303138	0	0	0	0	0.0562017	0	0	0	0
mmu-miR-7083-3p	0	0.198143	0.237239	0	0	120.781	0	0	0	0	0	0.557497
mmu-miR-1941-5p	0	0	0.118619	0	0	0	0	0.0562017	0	0	0	0
mmu-miR-1946a	0	0.0619196	0.0658996	0	0	0	0	0.112403	0	0	0	0
mmu-miR-7687-5p	0	0	0.355858	0	0	0	0.0845553	0.0562017	0	0	0	0
mmu-miR-18b-5p	0	0.28483	0.0658996	0	0	0	1.2176	0.913278	0	0	0	0
mmu-miR-6996-3p	0	0.123839	0.0658996	0	0	0	0.0845553	0.112403	0	0	0	0
mmu-miR-5617-3p	0.108018	0	0.0658996	0	0	0	0.169111	0.154555	0	0	0	0
mmu-miR-5626-5p	0	0.0371518	0.0658996	0	0	0	0	0.0562017	0.104186	0	0	0
mmu-miR-7029-3p	0	0.0619196	0.0658996	0	0	0	0	0	0	0	0	0
mmu-miR-7688-5p	0	0.0371518	0.0658996	0	0	0	0	0.0562017	0	0	0	0
mmu-miR-7062-5p	0	0.321982	0.237239	0	0	0	0.0845553	0.800874	0	0	0	0
mmu-miR-7024-3p	0	0.421053	0.474477	0	0	0	0.524243	0.421513	0	0	0	0
mmu-miR-6902-5p	0	0.0371518	0.118619	0	0	0	0.0845553	0.0562017	0	0	0	0
mmu-miR-1968-3p	0	0.0990714	0.0658996	0	0	0	0.253666	0.266958	0	0	0	0
mmu-miR-9769-3p	0	0.0990714	0.237239	0	0	0	0.0845553	0	0.338603	0	0	0
mmu-miR-344d-1-5p	0	0.0990714	0.0658996	0	0	0	0	0	0	0	0	0
mmu-miR-7046-3p	0	0.160991	0.355858	0	0	0	0	0.154555	0	0	8.5252	0
mmu-miR-7040-5p	0	0	0.184519	0	0	0	0	0	0	0	0	0
mmu-miR-3544-3p	0	0.0619196	0.118619	0	0	0	0.0845553	0.0562017	0	0	0	0.557497
mmu-miR-7021-3p	0	0.160991	0.118619	0	0	0	0.439688	0.32316	0	0	0	0
mmu-miR-7051-5p	0	0.198143	0.0658996	0	0	0	0	0.0562017	0	0	0	0
mmu-miR-6907-3p	0	0.0371518	0.118619	0	0	0	0.169111	0.266958	0	0	0	0
mmu-miR-216b-5p	0	0.0619196	0.0658996	0	0	0	1.13304	0.210756	0	128.383	0	0
mmu-miR-12184-5p	0	0.260062	0.118619	0	0	0	0	0.112403	0	0	0	0
mmu-miR-299b-5p	0	0.260062	0.303138	0	0	0	0	0	0	0	0	0
mmu-miR-6946-5p	0.216036	0	0.0658996	0	0	0	0	0.210756	0	0	0	0
mmu-miR-1932	0	0.359134	0.184519	0	0	0	0.253666	0.112403	0	0	0	0
mmu-miR-1936	0	0.0990714	0.118619	0	0	0	0	0	0	0	0	0
mmu-miR-7022-3p	0	0.0371518	0.118619	0	0	0	0	0.0562017	0	0	0	0
mmu-miR-7689-5p	0	0	0.0658996	0	0	0	0	0	0	0	0	0
mmu-miR-6920-3p	0	0	0.0658996	0	0	0	0	0	0	0	0	0
mmu-miR-7034-3p	0	0.160991	0.658996	0	0	0	0.169111	0.154555	0	0	0	0
mmu-miR-5130	0	0.0990714	0.0658996	0	0	0	0.0845553	0	0	0	0	0
mmu-miR-7009-5p	0	0.160991	0.843515	0	0	0	0	0.0562017	0	0	0	0
mmu-miR-1946b	0	0.0990714	0.0658996	0	0	0	0	0.0562017	0	0	0	0
mmu-miR-7674-3p	0	0.123839	0.184519	0	0	0	0.253666	0.32316	0	0	0	0
mmu-miR-3471	0	0.0619196	0.0658996	0	0	34.5986	0.169111	0.154555	0	0	10.5712	0
mmu-miR-7042-3p	0	0.0990714	0.237239	0	0	0	0.0845553	0.154555	0	0	0	0
mmu-miR-6987-3p	0	0.0371518	0.0658996	0	0	0	0.0845553	0.0562017	0	0	0	0
mmu-miR-6910-3p	0	0.0990714	0.0658996	0	0	0	0.0845553	0.210756	0	0	0	0
mmu-miR-6982-3p	0	0.0619196	0.237239	0	0	0	0	0.154555	0	0	0	0
mmu-miR-1982-5p	0	0	0.0658996	0	0	0	0.253666	0.32316	0	0	0	0
mmu-miR-12201-3p	0	0	0.237239	0	0	0	0	0	0	0	0	0
mmu-miR-6971-5p	0	0	0.0658996	0	0	0	0	0.0562017	0	0	0	0
mmu-miR-6910-5p	0	0.0371518	0.0658996	0	0	0	0	0	0	0	0	0
mmu-miR-7017-5p	0	0.0990714	0.0658996	0	0	0	0	0	0	0	0	0
mmu-miR-12187-5p	0	0.0990714	0.0658996	0	0	0	0	0	0	0	0	0
mmu-miR-6921-3p	0	0.321982	0.303138	0	0	0	0.169111	0.0562017	0	0	0	14.7179
mmu-miR-3473f	0	0	0.118619	0	0	0	0	0.0562017	0	0	0	0
mmu-miR-7119-5p	0.108018	0	0.0658996	0	0	0	0.355132	0.112403	0	0	0	0
mmu-miR-7078-5p	0.108018	0	0.184519	0	0	0	0.169111	0.210756	0	0	0	0
mmu-miR-6769b-5p	0	0	0.0658996	0	0	0	0.169111	0.32316	0	0	0	0
mmu-miR-873a-3p	0.108018	0	0.303138	0	0	2.51626	0.94702	1.65795	0	0	0	1.0035
mmu-miR-6539	0	0	0.0658996	0	0	0	0	0	0	0	0	0
mmu-miR-6997-3p	0	0.222911	0.184519	0	0	0	0	0.112403	0	0	0	0
mmu-miR-6952-5p	0	0.198143	0.237239	0	0	0	0.253666	0.0562017	0	0	0	0
mmu-miR-688	0	0.0990714	0.118619	0	0	0	0.169111	0.154555	0	0	0	0
mmu-miR-344h-3p	0	0	0.474477	0	0	2.51626	0	0.0562017	2.10976	0	0	9.14296
mmu-miR-680	0	0	0.0658996	0	0	449.782	0.253666	0.0562017	0	0	24.3821	0.557497
mmu-miR-7681-3p	0	0	0.0658996	0	0	0	0	0	0	0	0	0
mmu-miR-7053-3p	0	0.160991	0.184519	0	0	0	0	0.112403	0	0	0	0
mmu-miR-5617-5p	0	0.0619196	0.118619	0	0	0	0.253666	0.112403	0	0	0	0
mmu-miR-7647-3p	0.216036	0	0.0658996	0	0	0	0.169111	0.112403	0	0	0	0
mmu-miR-1955-5p	0	0.0371518	0.355858	0	0	0	0.0845553	0	0.234418	0	0	0
mmu-miR-6970-3p	0	0.28483	0.540377	0	0	0	0.169111	0.154555	0	0	0	0
mmu-miR-8091	0	0.0371518	0.0658996	0	0	0	0	0	0	0	0	0
mmu-miR-6935-5p	0	0.0371518	0.0658996	0	0	0	0	0.154555	0	0	0	0
mmu-miR-7039-5p	0	0	0.0658996	0	0	0	0.0845553	0.154555	0	0	0	0
mmu-miR-7036b-5p	0	0.0371518	0.0658996	0	0	0	0.0845553	0.154555	0	0	0	0
mmu-miR-1187	0.324053	0	0.118619	0	0	0	0	0	0	0	0	0
mmu-miR-196a-1-3p	0	0	0.0658996	0	0	0	0	0	0	0	0	0
mmu-miR-3475-5p	0	0.0619196	0.184519	0	0	0	0	0.0562017	0.338603	0	0	0
mmu-miR-6929-5p	0	0.0371518	0.184519	0	0	0	0	0	0	0	0	0
mmu-miR-871-3p	0	0.767803	0.0658996	0	0	0	0	0	0	0	0	0
mmu-miR-6412	0	0.0371518	0.0658996	0	0	0	0	0.154555	0	0	0	0
mmu-miR-7014-5p	0	0.0619196	0.0658996	0	0	0	0	0.0562017	0	0	0	0
mmu-miR-1a-1-5p	0	0	0.0658996	2.83694	0	0	0	0	0	2.26027	0	0
mmu-miR-133b-3p	0	0.0619196	0.0658996	8.72904	104.738	0	0.253666	0.112403	0	4.52054	0.682016	0
mmu-miR-7651-3p	0	0.0619196	0.0658996	0	0	0	0.0845553	0	0	0	0	0
mmu-miR-3075-3p	0	0.0371518	0.0658996	0	0	0	0	0	0	0	0	0
mmu-miR-7668-5p	0	0.0619196	0.184519	0	0	0	0	0	0	0	0	0
mmu-miR-1970c-3p	0	0.198143	0.0658996	0	0	0	0.0845553	0.379362	0	0	0	0
mmu-miR-1958	0	0.0619196	0.184519	0	0	0	0	0	0.338603	0	0	0
mmu-miR-200c-5p	0.108018	0	0.0658996	0	0	0	0	0	0	2.26027	0	0
mmu-miR-6918-5p	0	0.0990714	0.118619	0	0	0	0.355132	0.112403	0	0	0	0
mmu-miR-6966-5p	0	0.0619196	0.0658996	0	0	0	0	0.154555	0	0	0	0
mmu-miR-6911-5p	0	0.0990714	0.355858	0	0	0	0	0.112403	0	0	0	0
mmu-miR-7069-5p	0	0.0619196	0.0658996	0	0	0	0.169111	0.0562017	0	0	0	0
mmu-miR-6919-5p	0	0.0619196	0.237239	0	0	0	0	0.112403	0	0	0	0
mmu-miR-1951	0	0.123839	0.118619	0	0	0	0.169111	0.0562017	0	0	0	0
mmu-miR-6963-5p	0	0	0.0658996	0	0	0	0	0	0	0	0	0
mmu-miR-6970-5p	0	0.0371518	0.237239	0	0	0	0.0845553	0.112403	0	0	0	0
mmu-miR-6977-5p	0	0	0.0658996	0	0	0	0.355132	0.379362	0	0	0	0
mmu-miR-3108-3p	0	0	0.0658996	0	0	0	0.0845553	0	0.703253	0	0	0
mmu-miR-693-5p	0	0.198143	0.184519	0	0	0	0.253666	0.379362	0	0	0	0
mmu-miR-7012-5p	0	0	0.0658996	0	0	0	0	0	0	0	0	0
mmu-miR-7665-5p	0	0	0.0658996	0	0	0	0.0845553	0.112403	0	0	0	0
mmu-miR-7083-5p	0	0	0.0658996	0	0	0	0	0	0	0	0	0
mmu-miR-7089-5p	0	0	0.0658996	0	0	0	0	0	0	0	0	0
mmu-miR-344g-3p	0	0.222911	0.0658996	0	0	0	0.777909	0.154555	0	0	0	0
mmu-miR-382-3p	0	0.0990714	0.0658996	0	0	0	0	0	0	0	0	0
mmu-miR-7211-3p	0	0.0371518	0.0658996	0	0	0	0	0.0562017	0	0	0	0
mmu-miR-7044-3p	0	0.0371518	0.184519	0	0	0	0.355132	0.379362	0	0	0	0
mmu-miR-5118	0	0	0.0658996	0	0	0	0	0.0562017	0	160.931	20.5457	0
mmu-miR-6899-5p	0	0	0.118619	0	0	0	0	0.112403	0	0	0	0
mmu-miR-7028-5p	0.108018	0	0.237239	0	0	0	0	0	0.468835	0	0	0
mmu-miR-6900-5p	0	0.321982	0.184519	0	0	0	0.439688	0.590118	0	0	0	0
mmu-miR-7023-3p	0	0.160991	0.0658996	0	0	0	0.355132	0	0	0	0	0
mmu-miR-8105	0	0.123839	0.237239	0	0	0	0.0845553	0.112403	0	0	0	0
mmu-miR-6931-3p	0	0.123839	0.237239	0	0	0	0	0.266958	1.04186	0	0	0
mmu-miR-7084-5p	0	0.198143	0.540377	0	0	0	0	0.0562017	0	0	0	0
mmu-miR-5618-5p	0	0.0990714	0.237239	0	0	0	0.0845553	0.112403	0	0	0	0
mmu-miR-3094-5p	0	0.0619196	0.0658996	0	0	0	0.0845553	0.0562017	0	0	0	0
mmu-miR-344e-3p	0	0.0990714	0.118619	0	0	0	0	0	0	0	0	0
mmu-miR-669b-3p	0.216036	0	0.303138	0	0	0	0	0.0562017	0	0	0	0
mmu-miR-712-3p	0.324053	0	0.237239	0	0	0	0.0845553	0.0562017	0	0	0	0
mmu-miR-200b-5p	0	0.160991	0.421758	0	0	0	0	0	0	0	0	0
mmu-miR-7038-3p	0	0.0371518	0.0658996	0	0	0	0	0	0	0	0	0
mmu-miR-6944-5p	0	0	0.0658996	0	0	0	0.0845553	0	0	0	0	0
mmu-miR-1930-3p	0	0.0990714	0.355858	0	0	0	0.169111	0.379362	0	0	0	0
mmu-miR-698-5p	0	0	0.0658996	0	0	0	0.0845553	0	0	17.6301	0	0
mmu-miR-1264-3p	0	0	0.118619	0	0	2.51626	1.2176	0.64632	0	0	0	0.557497
mmu-miR-6976-5p	0	0.0371518	0.118619	0	0	0	0	0.112403	0	0	0	0
mmu-miR-7050-5p	0	0	0.0658996	0	0	0	0	0	0	0	0	0
mmu-miR-6916-3p	0	0.222911	0.184519	0	0	0	0.0845553	0.0562017	0	0	0	0
mmu-miR-1927	0	0.0990714	0.184519	0	0	0	0.0845553	0	0	0	0	0
mmu-miR-12181-3p	0	0	0.0658996	0	0	0	0	0	0	0	0	0
mmu-miR-3081-5p	0	0	0.474477	0	0	0	0.169111	0	0	0	0	0
mmu-miR-5627-3p	0	0	0.0658996	0	0	0	0.169111	0.379362	0	0	0	0
mmu-miR-7037-3p	0	0.123839	0.118619	0	0	0	0.169111	0.154555	0	0	0	0
mmu-miR-6905-3p	0	0.0619196	0.0658996	0	0	0	0	0.0562017	0	0	0	0
mmu-miR-7057-3p	0	0.28483	0.355858	0	0	0	0	0	0	0	0	0
mmu-miR-7688-3p	0	0	0.0658996	0	0	0	0.0845553	0	0	0	0	0
mmu-miR-6945-5p	0	0	0.0658996	0	0	0	0.0845553	0	0	0	0	0
mmu-miR-7670-5p	0.108018	0	0.0658996	0	0	0	0	0	0	0	0	0
mmu-miR-7240-5p	0.108018	0	0.0658996	0	0	0	0.0845553	0.210756	0	0	0	0
mmu-miR-3095-5p	0	0	0.0658996	0	0	0	0.0845553	0	0	0	0	0
mmu-miR-6947-5p	0	0.0990714	0.0658996	0	0	0	0.355132	0.154555	0	0	0	0
mmu-miR-6917-3p	0	0	0.0658996	0	0	0	0	0	0	0	0	0
mmu-miR-1971	0.108018	0	0.237239	0	0	0	0.0845553	0.0562017	0	0	0	0
mmu-miR-1933-5p	0	0.0619196	0.0658996	0	0	0	0	0	0	0	0	0
mmu-miR-200a-5p	0	0.0990714	0.118619	0	0	0	0	0.0562017	0	0	0	0
mmu-miR-7015-5p	0	0.0619196	0.0658996	0	0	0	0	0.112403	0	0	0	0
mmu-miR-6937-5p	0	0	0.0658996	0	0	0	0	0	0	0	0	0
mmu-miR-6942-5p	0.216036	0	0.118619	0	0	0	0	0.112403	0	0	0	0
mmu-miR-6959-5p	0	0.28483	0.184519	0	0	0	0.355132	0.210756	0	0	0	0
mmu-miR-7032-5p	0	0.0990714	0.0658996	0	0	0	0	0	0	0	0	0
mmu-miR-6982-5p	0	0	0.0658996	0	0	0	0	0	0	0	0	0
mmu-miR-8115	0	0.383901	0.184519	0	0	0	0.169111	0	0	0	0	0
mmu-miR-1970b-5p	0	0.0371518	0.237239	0	0	0	0.253666	0.0562017	0	0	0	0
mmu-miR-6921-5p	0	0.0371518	0.0658996	0	0	0	0	0	0	0	0	0
mmu-miR-137-5p	0	0.0619196	0.118619	0	0	0	15.5074	21.0756	0	0	0	0.557497
mmu-miR-1966-5p	0	0	0.0658996	0	0	0	0	0	0	0	0	0
mmu-miR-881-3p	0.108018	0	0	0	0	0	0	0	0	0	0	0
mmu-miR-292b-5p	0.216036	0.0619196	0	0	0	0	0	0.0562017	0	0	0	0
mmu-miR-3098-5p	0.108018	0.0990714	0	0	0	0	0	0.32316	0	0	0	0
mmu-miR-7646-5p	0.108018	0	0	0	0	0	0	0	0	0	0	0
mmu-miR-7647-5p	0.108018	0.222911	0	0	0	0	0.439688	0.421513	0	0	0	0
mmu-miR-7657-3p	0.108018	0	0	0	0	0	0	0	0	0	0	0
mmu-miR-742-3p	0.108018	0	0	0	0	0	0	0	0	0	0	0
mmu-miR-6919-3p	0.108018	0.160991	0	0	0	0	0	0.0562017	0	0	0	0
mmu-miR-3091-3p	0.324053	0.520125	0	0	0	0	0.355132	1.39099	0	0	0	0
mmu-miR-215-3p	0.108018	0	0	0	0	0	0	0	0	0	0	0
mmu-miR-741-3p	1.58426	0.421053	0	0	0	0	0.0845553	0	0	0	0	0
mmu-miR-7064-3p	0.108018	0.0990714	0	0	0	0	0.0845553	0	0	0	0	0
mmu-miR-878-5p	0.108018	0.123839	0	0	0	0	0	0	0	0	0	0
mmu-miR-5619-5p	0.216036	0.160991	0	0	0	0	0	0.0562017	0	0	0	0
mmu-miR-6990-5p	0.216036	0.0371518	0	0	0	0	0	0.0562017	0	0	0	0
mmu-miR-190b-3p	0.324053	0.123839	0	0	0	0	0	0.379362	0	0	0	0
mmu-miR-320-5p	0.108018	0.0371518	0	0	0	0	0	0	0.807438	0	0	0
mmu-miR-654-3p	0.108018	0	0	0	0	0	0	0	0	0	0.341008	0
mmu-miR-871-5p	2.23237	0.222911	0	0	0	0	0	0	0	0	0	0
mmu-miR-466j	0.216036	0.0990714	0	0	0	0	0	0	0	0	0	0
mmu-miR-7074-5p	0.108018	0	0	0	0	0	0	0.0562017	0	0	0	0
mmu-miR-743a-3p	0.576095	0.0619196	0	0	0	0	0	0	0	0	0	0
mmu-miR-10a-3p	0.108018	0.0990714	0	0	2.77575	0	0	0	0	0	0	0
mmu-miR-592-3p	0.108018	0.0619196	0	0	0	0	0.439688	1.33479	0	0	0	0
mmu-miR-7656-3p	0.108018	0.0990714	0	0	0	0	0	0	0	0	0	0
mmu-miR-463-5p	1.11618	0.198143	0	0	0	0	0.169111	0.0562017	0	0	0	0
mmu-miR-7673-5p	0.108018	0.0619196	0	0	0	0	0	0	0	0	0	0
mmu-miR-5627-5p	0.108018	0.0990714	0	0	0	0	0.169111	0.421513	0	0	0	0
mmu-miR-463-3p	0.216036	0	0	0	0	0	0	0	0	0	0	0
mmu-miR-743b-3p	0.576095	0.0371518	0	0	0	0	0	0.0562017	0	0	0	0
mmu-miR-1954	0.216036	0	0	0	0	0	0	0	0	0	0	0
mmu-miR-7050-3p	0.108018	0	0	0	0	0	0	0	0	0	0	0
mmu-miR-6909-3p	0.216036	0.0371518	0	0	0	0	0	0	0	0	0	0
mmu-miR-8100	0.108018	0.0371518	0	0	0	0	0	0	0	0	0	0
mmu-miR-8108	0.108018	0	0	0	0	0	0	0	0	0	0	0
mmu-miR-12185-5p	0.108018	0.0619196	0	0	0	0	0	0.112403	0	0	0	0
mmu-miR-696	0.324053	0	0	0	0	0	0.0845553	0	0	0	0	0
mmu-miR-3473e	150.577	0.0619196	0	0	0	0	0.0845553	0	0	13.1096	0	0
mmu-miR-7031-5p	0.216036	0	0	0	0	0	0	0	0.338603	0	0	0
mmu-miR-141-5p	0.108018	0.0990714	0	2.83694	0	0	0	0	0.573021	0	0	0
mmu-miR-7068-3p	0.216036	0.198143	0	0	0	0	0.0845553	0.154555	0	0	0	0
mmu-miR-6537-3p	0.108018	0.0990714	0	0	0	0	0.0845553	0.0562017	0	0	0	0
mmu-miR-1961	0.108018	0	0	0	0	0	0	0	0	0	0	0
mmu-miR-7648-5p	0.108018	0	0	0	0	0	0	0	0	0	0	0
mmu-miR-742-5p	0.108018	0	0	0	0	0	0	0	0	0	0	0
mmu-miR-677-3p	0.108018	0	0	0	0	0	0.0845553	0	0	0	0	0
mmu-miR-7035-5p	0.108018	0	0	0	0	0	0	0	0	0	0	0
mmu-miR-295-3p	0.108018	0	0	0	0	0	0	0	0	0	0	0
mmu-miR-5116	0.108018	0	0	0	0	0	0	0	0	0	0	0
mmu-miR-217-3p	0.108018	0	0	0	0	0	0.169111	0.0562017	0	28.4794	0	0
mmu-miR-7018-5p	0.432071	0	0	0	0	0	0	0	0	0	0	0
mmu-miR-590-3p	0.576095	0.28483	0	2.83694	13.6937	0	1.8264	0.64632	0	10.8493	0	0
mmu-miR-146b-3p	0.216036	0.160991	0	0	0	0	0.0845553	0.112403	0	0	0	0
mmu-miR-743b-5p	0.216036	0	0	0	0	0	0	0.0562017	0	0	0	0
mmu-miR-7685-5p	0.108018	0.0619196	0	0	0	0	0	0	0	0	0	0
mmu-miR-7065-5p	0.108018	0.0990714	0	0	0	0	0.169111	0.112403	0	0	0	0
mmu-miR-6960-3p	0.216036	0	0	0	0	0	0	0	0	0	0	0
mmu-miR-5619-3p	0.108018	0.222911	0	0	0	0	0.0845553	0	0	0	0	0
mmu-miR-6983-5p	0.900148	0.520125	0	0	0	0	0.0845553	0	0	0	0	0
mmu-miR-7220-3p	0.216036	0.160991	0	0	0	0	0.0845553	0	0	0	0	0
mmu-miR-669g	0.108018	0	0	0	0	0	0	0	0	0	0	0
mmu-miR-802-3p	0.108018	0.0619196	0	0	0	0	0.253666	0.154555	0	0	0	0.557497
mmu-miR-6984-5p	0.108018	0.0371518	0	0	0	0	0	0.112403	0	0	0	0
mmu-miR-6986-3p	0.108018	0.0990714	0	0	0	0	0.0845553	0.112403	0	0	0	0
mmu-miR-466q	0.108018	0.123839	0	0	0	0	0	0.154555	0	0	0	0
mmu-miR-6909-5p	0.108018	0	0	0	0	0	0	0	0	0	0	0
mmu-miR-3618-5p	0.108018	0.0371518	0	0	0	0	0	0.0562017	0	0	0	0
mmu-miR-7021-5p	0.108018	0.359134	0	0	0	0	0.0845553	0.421513	0	0	0	0
mmu-miR-7022-5p	0.108018	0.0371518	0	0	0	0	0	0	0	0	0	0
mmu-miR-669e-3p	0.108018	0	0	0	0	0	0	0	0	0	0	0
mmu-miR-5709-3p	0.108018	0.260062	0	0	0	0	0	0	0	0	0	0
mmu-miR-21c	0.324053	0.0371518	0	0	0	0	0	0.0562017	0	0	0	0
mmu-miR-706	0.108018	0	0	0	0	14.4685	0.0845553	0	0.807438	0	4.2626	0
mmu-miR-1197-3p	1.33222	0.260062	0	0	0	0	1.74184	0.800874	0	0	0	0
mmu-miR-7061-5p	0.108018	0.0619196	0	0	0	0	0	0.154555	0	0	0	0
mmu-miR-8096	0.108018	0.123839	0	0	0	0	0	0.112403	0	0	0	0
mmu-miR-12200-5p	0.216036	0.0619196	0	0	0	0	0.0845553	0.0562017	0	0	0	0
mmu-miR-511-5p	0.216036	0.28483	0	0	0	0	0.0845553	0.210756	0	0	0	0
mmu-miR-6715-3p	0.216036	0.0371518	0	0	0	0	0	0.421513	0	0	0.341008	0
mmu-miR-142b	6.19302	4.24768	0	0	0	0	0.608798	0.913278	0	4.52054	0	0
mmu-miR-682	0.216036	0	0	0	0	0	0	0	0	0	0	0
mmu-miR-466d-5p	0.432071	0.383901	0	0	0	0	0	0.64632	0	0	0	0
mmu-miR-6964-5p	0.108018	0.0371518	0	0	0	0	0	0	0	0	0	0
mmu-miR-7652-5p	0.216036	0.0990714	0	0	0	0	0.0845553	0.112403	0	0	0	0
mmu-miR-7656-5p	0	0.0619196	0	0	0	0	0	0.0562017	0	0	0	0
mmu-miR-6903-5p	0	0.0371518	0	0	0	0	0.0845553	0	0	0	0	0
mmu-miR-6999-3p	0	0.0619196	0	0	0	0	0	0	0	0	0	0
mmu-miR-6972-3p	0	0.0371518	0	0	0	0	0	0.0562017	0	0	0	0
mmu-miR-7680-5p	0	0.0619196	0	0	0	0	0	0	0	0	0	0
mmu-miR-466l-3p	0	0.0990714	0	0	0	0	0.0845553	0	0	0	0	0
mmu-miR-106a-3p	0	0.0371518	0	0	0	0	0.0845553	0	0	0	0	0
mmu-miR-7242-3p	0	0.0371518	0	0	0	0	0	0	0	0	0	0
mmu-miR-6961-3p	0	0.0371518	0	0	0	0	0	0	0	0	0	0
mmu-miR-6998-3p	0	0.0371518	0	0	0	0	0	0.0562017	0	0	0	0
mmu-miR-7663-5p	0	0.0371518	0	0	0	0	0	0.112403	0	0	0	0
mmu-miR-7029-5p	0	0.0371518	0	0	0	0	0.0845553	0	0	0	0	0
mmu-miR-6904-5p	0	0.0990714	0	0	0	0	0.0845553	0.154555	0	0	0	0
mmu-miR-7211-5p	0	0.0371518	0	0	0	0	0	0.112403	0	0	0	0
mmu-miR-208a-3p	0	0.0371518	0	8.72904	0	0	0	0.112403	0	21.6986	4.60361	0
mmu-miR-20b-3p	0	0.0371518	0	0	0	0	0	0.210756	0	0	0	0
mmu-miR-7059-3p	0	0.0990714	0	0	0	0	0	0.0562017	0	0	0	0
mmu-miR-1950	0	0.0371518	0	0	0	0	0.0845553	0	0	0	0	0
mmu-miR-1929-5p	0	0.0619196	0	0	0	0	0.0845553	0.112403	0	0	0	0
mmu-miR-3104-5p	0	0.0371518	0	0	0	0	0.253666	0.0562017	0	0	0	0
mmu-miR-3620-5p	0	0.421053	0	0	0	0	0.0845553	0	0	0	0	0
mmu-miR-704	0	0.0371518	0	0	0	0	0.0845553	0.0562017	0	0	0	0
mmu-miR-12201-5p	0	0.0371518	0	0	0	0	0	0.0562017	0	0	0	0
mmu-miR-3106-3p	0	0.0619196	0	0	0	0	0.0845553	0	0	0	0	0
mmu-miR-12193-5p	0	0.0619196	0	0	0	0	0	0.0562017	0	0	0	0
mmu-miR-465b-5p	0	0.0371518	0	0	0	0	0	0.112403	0	0	0	0
mmu-miR-6951-3p	0	0.0371518	0	0	0	0	0	0	0	0	0	0
mmu-miR-7073-3p	0	0.0619196	0	0	0	0	0	0.112403	0	0	0	0
mmu-miR-3620-3p	0	0.28483	0	0	0	0	0.0845553	0	0	0	0	0
mmu-miR-7118-5p	0	0.0371518	0	0	0	0	0.0845553	0	0	0	0	0
mmu-miR-6938-5p	0	0.123839	0	0	0	0	0	0	0	0	0	0
mmu-miR-6981-5p	0	0.0371518	0	0	0	0	0	0	0	0	0	0
mmu-miR-182-3p	0	0.0371518	0	0	0	0	0	0	0	0	0	0
mmu-miR-6908-3p	0	0.0990714	0	0	0	0	0.0845553	0	0	0	0	0
mmu-miR-12199-3p	0	0.0990714	0	0	0	0	0.0845553	0.112403	0	0	0	0
mmu-miR-6980-3p	0	0.445821	0	0	0	0	0	0.0562017	0	0	0	0
mmu-miR-291b-5p	0	0.0619196	0	0	0	0	0	0	0	0	0	0
mmu-miR-6939-5p	0	0.0619196	0	0	0	0	0	0	0	0	0	0
mmu-miR-7058-3p	0	0.0619196	0	0	0	0	0	0	0	0	0	0
mmu-miR-194-1-3p	0	0.0371518	0	0	0	0	0	0.0562017	0	0	0	0
mmu-miR-5616-5p	0	0.198143	0	0	0	0	0	0	0	0	0	0
mmu-miR-5098	0	0.123839	0	0	0	0	0.0845553	0.0562017	0	0	0	0
mmu-miR-6903-3p	0	0.0371518	0	0	0	0	0	0	0	0	0	0
mmu-miR-7057-5p	0	0.0371518	0	0	0	0	0	0	0	0	0	0
mmu-miR-7664-5p	0	0.0990714	0	0	0	0	0.169111	0.112403	0	0	0	0
mmu-miR-208b-3p	0	0.0371518	0	0	8.32726	0	0	0.210756	0	4.52054	0	0
mmu-miR-6958-5p	0	0.0371518	0	0	0	0	0	0	0	0	0	0
mmu-miR-6974-3p	0	0.0990714	0	0	0	0	0	0	0	0	0	0
mmu-miR-5625-3p	0	0.0371518	0	0	0	0	0	0	0	0	0	0
mmu-miR-302d-5p	0	0.0619196	0	0	0	0	0	0	0	0	0	0
mmu-miR-6927-3p	0	0.0990714	0	0	0	0	0	0.112403	0	0	0	0
mmu-miR-6961-5p	0	0.0990714	0	0	0	0	0	0	0	0	0	0
mmu-miR-7673-3p	0	0.0990714	0	0	0	0	0	0	0	0	0	0
mmu-miR-1941-3p	0	0.0371518	0	0	0	0	0.0845553	0	0	0	0	0
mmu-miR-6955-5p	0	0.0371518	0	0	0	0	0	0	0	0	0	0
mmu-miR-7660-3p	0	0.0371518	0	0	0	0	0.0845553	0.112403	0	0	0	0
mmu-miR-6938-3p	0	0.0619196	0	0	0	0	0	0	0	0	0	0
mmu-miR-7013-5p	0	0.0990714	0	0	0	0	0.169111	0.0562017	0	0	0	0
mmu-miR-6902-3p	0	0.0371518	0	0	0	0	0.0845553	0	0	0	0	0
mmu-miR-3103-5p	0	0.0990714	0	0	0	0	0.0845553	0.0562017	0	0	0	0
mmu-miR-7001-3p	0	0.0990714	0	0	0	0	0	0	0	0	0	0
mmu-miR-6546-5p	0	0.123839	0	0	0	0	0.169111	0.154555	0	0	0	0
mmu-miR-8093	0	0.0990714	0	0	0	0	0.0845553	0	0	0	0	0
mmu-miR-7072-3p	0	0.0371518	0	0	0	0	0.0845553	0	0	0	0	0
mmu-miR-544-5p	0	0.0619196	0	0	0	0	1.30215	0.64632	0	0	0	0
mmu-miR-7087-3p	0	0.0619196	0	0	0	0	0	0	0	0	0	0
mmu-miR-6905-5p	0	0.0619196	0	0	0	0	0	0.210756	0	0	0	0
mmu-miR-18b-3p	0	0.0371518	0	0	0	0	0	0.0562017	0	0	0	0
mmu-miR-6934-3p	0	0.0371518	0	0	0	0	0.169111	0.266958	0	0	0	0
mmu-miR-344-5p	0	0.0371518	0	0	0	0	0.0845553	0	0	0	0	0
mmu-miR-6912-3p	0	0.0619196	0	0	0	0	0.0845553	0	0	0	0	0
mmu-miR-7060-5p	0	0.0371518	0	0	0	0	0	0.0562017	0	0	0	0
mmu-miR-497b	0	0.0371518	0	0	0	0	0.169111	0.266958	0	0	0	0
mmu-miR-470-3p	0	0.0619196	0	0	0	0	0	0	0	0	0	0
mmu-miR-7086-5p	0	0.123839	0	0	0	0	0	0	0	0	0	0
mmu-miR-6940-5p	0	0.0371518	0	0	0	0	0	0	0	0	0	0
mmu-miR-3112-5p	0	0.0619196	0	0	0	0	0.355132	0.0562017	0	0	0	0
mmu-miR-7003-5p	0	0.0371518	0	0	0	0	0	0.112403	0	0	0	0
mmu-miR-6926-5p	0	0.0619196	0	0	0	0	0.169111	0	0	0	0	0
mmu-miR-344c-5p	0	0.0371518	0	0	0	0	0.169111	0	0	0	0	0
mmu-miR-7087-5p	0	0.0371518	0	0	0	0	0	0	0	0	0	0
mmu-miR-452-5p	0	0.0371518	0	0	0	0	0	0	0	0	0	0
mmu-miR-7235-3p	0	0.198143	0	0	0	0	0.169111	0.154555	0	0	0	0
mmu-miR-6941-5p	0	0.0619196	0	0	0	0	0.169111	0.32316	0	0	0	0
mmu-miR-12182-3p	0	0.0371518	0	0	0	0	0.0845553	0.0562017	0	0	0	0
mmu-miR-12203-5p	0	0.0371518	0	0	0	0	0.169111	0.266958	0	0	0	0
mmu-miR-3083b-3p	0	0.0371518	0	0	0	0	0	0.0562017	0	0	0	0
mmu-miR-143-5p	0	0.0371518	0	0	0	0	0	0	0	0	0	0
mmu-miR-7056-5p	0	0.0371518	0	0	0	0	0.169111	0	0	0	0	0
mmu-miR-7086-3p	0	0.0619196	0	0	0	0	0	0	0	0	0	0
mmu-miR-3106-5p	0	0.160991	0	0	0	0	0.439688	0.154555	0	0	0	0
mmu-miR-6925-3p	0	0.0371518	0	0	0	0	0	0	0	0	0	0
mmu-miR-7676-3p	0	0.0619196	0	0	0	0	0	0	0	0	0	0
mmu-miR-615-5p	0	0.0371518	0	0	0	0	0	0	0	0	0	0
mmu-miR-876-3p	0	0.0371518	0	0	0	0	0	0	0	0	0	0
mmu-miR-146a-3p	0	0.198143	0	0	0	0	0	0	0	0	0	0
mmu-miR-7040-3p	0	0.0371518	0	0	0	0	0	0	0	0	0	0
mmu-miR-7677-3p	0	0.123839	0	0	0	0	0	0	0	0	0	0
mmu-miR-1191b-5p	0	0.0990714	0	0	0	0	0	0	0	0	0	0
mmu-miR-5104b-5p	0	0.0371518	0	0	0	0	0.253666	0.0562017	0	0	0	0
mmu-miR-6930-3p	0	0.0371518	0	0	0	0	0	0.112403	0	0	0	0
mmu-miR-7117-5p	0	0.160991	0	0	0	0	0	0	0	0	0	0
mmu-miR-217-5p	0	0	0	0	0	2.51626	0.0845553	0	0.104186	0	0	0
mmu-miR-669c-3p	0	0	0	0	0	2.51626	0	0	0	0	0	0
mmu-miR-7222-3p	0	0	0	0	0	95.618	0	0	0	0	0	1.0035
mmu-miR-3154	0	0	0	0	0	27.0498	0	0.0562017	0	0	0	0.557497
mmu-miR-144-5p	0	0	0	5.8921	2.77575	0	0	0	0	15.3698	0	0
mmu-miR-3552	0	0	0	0	0	0	0	0	0.104186	0	0	0
mmu-miR-7044-5p	0	0	0	0	0	0	0	0	0.468835	0	0	0
mmu-miR-471-5p	0	0	0	0	0	0	0	0	0.338603	0	0	0
mmu-miR-764-3p	0	0	0	0	0	0	0.0845553	0	0.234418	0	0	0
mmu-miR-7080-3p	0	0	0	0	0	0	0.0845553	0	0.234418	0	0	0
mmu-miR-7670-3p	0	0	0	0	0	0	0	0	0.468835	0	0	0
mmu-miR-6968-5p	0	0	0	0	0	0	0	0.0562017	0.573021	0	0	0
mmu-miR-875-5p	0	0	0	0	0	0	0	0	0.104186	0	0	0
mmu-miR-1970	0	0	0	0	0	0	0	0	0.104186	0	0	0
mmu-miR-3472	0	0	0	0	0	0	0.253666	0	0	0	0	0
mmu-miR-873a-5p	0	0	0	0	0	0	0.439688	0.210756	0	0	0	1.0035
mmu-miR-1195	0	0	0	0	0	0	0.0845553	0.112403	0	0	0	0
mmu-miR-6969-5p	0	0	0	0	0	0	0.0845553	0	0	0	0	0
mmu-miR-7650-3p	0	0	0	0	0	0	0.0845553	0	0	0	0	0
mmu-miR-486b-5p	0	0	0	0	0	0	0.0845553	0	0	0	0	0
mmu-miR-3099-5p	0	0	0	0	0	0	0.862464	1.06783	0	0	0	0
mmu-miR-6906-5p	0	0	0	0	0	0	0.0845553	0.154555	0	0	0	0
mmu-miR-8101	0	0	0	0	0	0	0.0845553	0	0	0	0	0
mmu-miR-6904-3p	0	0	0	0	0	0	0.0845553	0	0	0	0	0
mmu-miR-7026-3p	0	0	0	0	0	0	0.253666	0.112403	0	0	0	0
mmu-miR-7036b-3p	0	0	0	0	0	0	0.169111	0.0562017	0	0	0	0
mmu-miR-7071-5p	0	0	0	0	0	0	0.0845553	0	0	0	0	0
mmu-miR-6992-5p	0	0	0	0	0	0	0.0845553	0	0	0	0	0
mmu-miR-6715-5p	0	0	0	0	0	0	0.169111	0.112403	0	0	0	0
mmu-miR-5624-5p	0	0	0	0	0	0	0.0845553	0	0	0	0	0
mmu-miR-6906-3p	0	0	0	0	0	0	0.0845553	0.32316	0	0	0	0
mmu-miR-7226-5p	0	0	0	0	0	0	0.0845553	0.112403	0	0	0	0
mmu-miR-7672-5p	0	0	0	0	0	0	0.0845553	0.112403	0	0	0	0
mmu-miR-6962-3p	0	0	0	0	0	0	0.169111	0.421513	0	0	0	0
mmu-miR-467c-3p	0	0	0	0	0	0	0.0845553	0	0	0	0	0
mmu-miR-7010-5p	0	0	0	0	0	0	0.169111	0.266958	0	0	0	0
mmu-miR-1912-3p	0	0	0	0	0	0	0.0845553	0	0	0	0	0
mmu-miR-7081-3p	0	0	0	0	0	0	0.0845553	0.266958	0	0	0	0
mmu-miR-7061-3p	0	0	0	0	0	0	0.253666	0.112403	0	0	0	0
mmu-miR-7047-5p	0	0	0	0	0	0	0.253666	0	0	0	0	0
mmu-miR-3967	0	0	0	0	0	0	0.169111	0	0	0	0	0
mmu-miR-1947-3p	0	0	0	0	0	0	0	0.112403	0	0	0	0
mmu-miR-7077-5p	0	0	0	0	0	0	0	0.154555	0	0	0	0
mmu-miR-6990-3p	0	0	0	0	0	0	0	0.0562017	0	0	0	0
mmu-miR-1967	0	0	0	0	0	0	0	0.0562017	0	0	0	0
mmu-miR-7686-3p	0	0	0	0	0	0	0	0.112403	0	0	0	0
mmu-miR-7080-5p	0	0	0	0	0	0	0	0.0562017	0	0	0	0
mmu-miR-7058-5p	0	0	0	0	0	0	0	0.0562017	0	0	0	0
mmu-miR-8090	0	0	0	0	0	0	0	0.0562017	0	0	0	0
mmu-miR-7240-3p	0	0	0	0	0	0	0	0.0562017	0	0	0	0
mmu-miR-8118	0	0	0	0	0	0	0	0.0562017	0	0	0	0
mmu-miR-7053-5p	0	0	0	0	0	0	0	0.0562017	0	0	0	0
mmu-miR-7081-5p	0	0	0	0	0	0	0	0.0562017	0	0	0	0
mmu-miR-19a-5p	0	0	0	0	0	0	0	0.0562017	0	0	0	0
mmu-miR-344e-5p,mmu-miR-344h-5p	0	0	0	0	0	0	0	0.0562017	0	0	0	0
mmu-miR-6918-3p	0	0	0	0	0	0	0	0.154555	0	0	0	0
mmu-miR-3091-5p	0	0	0	0	0	0	0	0.112403	0	0	0	0
mmu-miR-150-3p	0	0	0	0	0	0	0	0.0562017	0	0	0	0
mmu-miR-7010-3p	0	0	0	0	0	0	0	0.112403	0	0	0	0
mmu-miR-3070-5p	0	0	0	0	0	0	0	0.0562017	0	0	0	0
mmu-miR-7227-3p	0	0	0	0	0	0	0	0.210756	0	0	0	0
mmu-miR-7084-3p	0	0	0	0	0	0	0	0.0562017	0	0	0	0
mmu-miR-7665-3p	0	0	0	0	0	0	0	0.0562017	0	0	0	0
mmu-miR-590-5p	0	0	0	0	0	0	0	0.0562017	0	0	0	0
mmu-miR-7009-3p	0	0	0	0	0	0	0	0.0562017	0	0	0	0
mmu-miR-878-3p	0	0	0	0	0	0	0	0.0562017	0	0	0	0
mmu-miR-12205-5p	0	0	0	0	0	0	0	0.266958	0	0	0	0
mmu-miR-3070-3p	0	0	0	0	0	0	0	0.154555	0	0	0	0
mmu-miR-767	0	0	0	0	0	0	0	0.0562017	0	0	0	0
mmu-miR-7075-5p	0	0	0	0	0	0	0	0.0562017	0	0	0	0
mmu-miR-5120	0	0	0	0	0	0	0	0.0562017	0	0	0	0
mmu-miR-876-5p	0	0	0	0	0	0	0	0.0562017	0	0	0	0
mmu-miR-7017-3p	0	0	0	0	0	0	0	0.0562017	0	0	0	0
mmu-miR-7661-5p	0	0	0	0	0	0	0	0.0562017	0	0	0	0
mmu-miR-467g	0	0	0	0	0	0	0	0.112403	0	0	0	0
mmu-miR-6973b-3p	0	0	0	0	0	0	0	0.0562017	0	0	0	0
mmu-miR-7011-3p	0	0	0	0	0	0	0	0.0562017	0	0	0	0
mmu-miR-344g-5p	0	0	0	0	0	0	0	0	0	0	0	0.557497
mmu-miR-5112	0	0	0	0	0	0	0	0	0	52.4382	0	0
mmu-miR-133a-5p	0	0	0	0	0	0	0	0	0	2.26027	0	0
mmu-miR-3964	0	0	0	0	0	0	0	0	0	2.26027	0	0
mmu-miR-208a-5p	0	0	0	0	0	0	0	0	0	15.3698	3.92159	0
mmu-miR-5108	0	0	0	0	0	0	0	0	0	4.52054	0	0
mmu-miR-6236	0	0	0	0	0	0	0	0	0	0	0.341008	0
mmu-miR-122b-3p	0	0	0	0	2.77575	0	0	0	0	0	0	0
