# Supplementary material for: Differential RNA packaging into small extracellular vesicles by neurons and astrocytes
Source: Cell Commun Signal. 2021 Jul 10;19:75. doi: 10.1186/s12964-021-00757-4 (PMC8272329; doi:10.1186/s12964-021-00757-4)
Supplement: Supplementary file 4 — Additional file 3. Table S2. Differentially expressed miRNAs in different comparison groups. [file 12964_2021_757_MOESM4_ESM.xlsx]

## Sheet: siggenes
Supplementary Table 2 Differentially expressed miRNAs in different comparison groups.
Differentially expressed miRNAs were determined with an absolute fold change ≥ 2 and p ≤ 0.01. NC: neurons, AC: astrocytes, NE: sEVs from neurons, AE: sEVs from astrocytes, p: p-value, pfdr: positive false discovery rate, fc: fold change, absfc: absolute fold change.
miRNA	AE/AC	AE/AC	AE/AC	AE/AC	NE/NC	NE/NC	NE/NC	NE/NC	NC/AC	NC/AC	NC/AC	NC/AC	NE/AE	NE/AE	NE/AE	NE/AE
	p	pfdr	fc	absfc	p	pfdr	fc	absfc	p	pfdr	fc	absfc	p	pfdr	fc	absfc
mmu-miR-669l-5p	0.000536327	0.00795994	-44.7702	44.7702	0.48954	0.654029	-1.36513	1.36513	0.512281	0.704504	-1.39682	1.39682	0.000484825	0.726752	23.4788	23.4788
mmu-miR-135a-2-3p	3.13738e-08	4.70293e-05	-11.3041	11.3041	0.0489673	0.306717	3.20065	3.20065	0.0211436	0.172734	-1.34813	1.34813	0.00129066	0.967346	26.8375	26.8375
mmu-miR-5100	0.00196286	0.017941	-1.57846	1.57846	0.0320992	0.241792	11.1981	11.1981	0.2094	0.511223	2.24777	2.24777	0.00210845	1	39.7308	39.7308
mmu-miR-374b-5p	7.43541e-06	0.000655628	-5.41061	5.41061	0.20826	0.465378	1.97592	1.97592	0.081934	0.339616	1.47278	1.47278	0.00294092	1	15.7453	15.7453
mmu-miR-429-3p	0.155738	0.297012	-2.18117	2.18117	0.0307772	0.234606	7.63897	7.63897	0.328314	0.582617	1.60083	1.60083	0.00676145	1	26.6728	26.6728
mmu-miR-146a-5p	0.34948	0.470594	1.94546	1.94546	0.124724	0.399454	2.52475	2.52475	0.13246	0.423466	-4.12723	4.12723	0.00870916	1	-3.18026	3.18026
mmu-miR-450a-5p	0.0254701	0.088997	-2.54654	2.54654	0.737206	0.88194	1.22066	1.22066	0.289969	0.582617	1.81716	1.81716	0.00973641	1	5.64858	5.64858
mmu-miR-23a-3p	0.140468	0.284088	-1.34699	1.34699	0.0106597	0.133157	2.27222	2.27222	0.000144098	0.0179055	-7.62529	7.62529	0.00976539	1	-2.49139	2.49139
mmu-miR-23b-3p	0.0535739	0.154437	-2.05913	2.05913	0.851835	0.986785	1.04077	1.04077	0.00158055	0.0504095	-6.08836	6.08836	0.0113468	1	-2.84094	2.84094
mmu-miR-674-5p	0.00784094	0.0412406	-55.2672	55.2672	0.833266	0.973551	-1.08093	1.08093	0.177467	0.479263	-1.79801	1.79801	0.0143078	1	28.4365	28.4365
mmu-miR-190b-5p	0.00844492	0.0427667	-8.78241	8.78241	0.953964	1	-1.02261	1.02261	0.959054	0.979974	1.01281	1.01281	0.0150318	1	8.69822	8.69822
mmu-miR-669b-5p	0.0010731	0.012129	-55.0473	55.0473	0.328866	0.535829	-1.72238	1.72238	0.0130859	0.134635	-2.32886	2.32886	0.0158923	1	13.7235	13.7235
mmu-miR-674-3p	0.00060832	0.00869446	-15.7815	15.7815	0.829853	0.97032	-1.17398	1.17398	0.82628	0.907512	-1.08012	1.08012	0.0205332	1	12.4456	12.4456
mmu-miR-150-5p	0.00135629	0.0143175	730.233	730.233	0.0120165	0.141833	39.2906	39.2906	0.233416	0.537465	4.76276	4.76276	0.026313	1	-3.90224	3.90224
mmu-miR-1981-5p	0.000685566	0.00934239	-102.24	102.24	0.640042	0.798854	1.85935	1.85935	0.0308386	0.200684	-2.80865	2.80865	0.0303288	1	67.6837	67.6837
mmu-miR-200c-3p	0.00748461	0.039505	-8.99266	8.99266	0.20154	0.456077	2.407	2.407	0.0501139	0.263581	-3.07056	3.07056	0.0312811	1	7.04932	7.04932
mmu-miR-195a-3p	0.00118825	0.0130815	-15.8854	15.8854	0.5474	0.711667	-1.659	1.659	0.568014	0.741418	1.24297	1.24297	0.0317381	1	11.9017	11.9017
mmu-let-7j	0.00155844	0.0158918	-33.1183	33.1183	0.509448	0.670647	-1.64783	1.64783	0.0781491	0.329987	-1.49802	1.49802	0.0327021	1	13.4165	13.4165
mmu-miR-30d-5p	0.238576	0.388724	-1.53372	1.53372	0.00701453	0.103086	2.40075	2.40075	0.11972	0.405269	-1.61334	1.61334	0.0327628	1	2.28227	2.28227
mmu-miR-149-5p	0.0265711	0.090788	7.63614	7.63614	0.0262498	0.22103	3.09985	3.09985	0.00805228	0.109731	10.2376	10.2376	0.0422214	1	4.1559	4.1559
mmu-miR-145a-3p	0.861431	0.935714	-1.15638	1.15638	0.00213742	0.0525244	20.2614	20.2614	0.115647	0.405269	-2.37243	2.37243	0.0423055	1	9.87588	9.87588
mmu-miR-181a-1-3p	0.248268	0.401771	-4.31434	4.31434	0.00602002	0.0991649	-2.22898	2.22898	4.82522e-05	0.014466	9.36705	9.36705	0.0559955	1	18.1306	18.1306
mmu-miR-222-3p	0.544529	0.634226	-1.53212	1.53212	0.645375	0.80417	1.23707	1.23707	0.00508427	0.0841851	-10.6116	10.6116	0.0564766	1	-5.59878	5.59878
mmu-miR-143-3p	0.105101	0.261705	3.34739	3.34739	4.08255e-06	0.00165374	24.1668	24.1668	0.0617269	0.295558	-4.05318	4.05318	0.0572883	1	1.78121	1.78121
mmu-miR-30d-3p	0.000147751	0.00328874	-23.454	23.454	0.176946	0.430588	-4.02713	4.02713	0.491647	0.690055	1.30852	1.30852	0.0651332	1	7.62079	7.62079
mmu-miR-3099-3p	0.820068	0.897941	1.45059	1.45059	0.208594	0.465378	1.72566	1.72566	0.000365366	0.0220321	38.8551	38.8551	0.0675355	1	46.2229	46.2229
mmu-miR-540-3p	0.00346423	0.0242821	-28.4666	28.4666	0.402292	0.566763	-2.21195	2.21195	0.571932	0.744207	-1.18111	1.18111	0.0693285	1	10.8961	10.8961
mmu-miR-224-5p	0.24846	0.401771	-4.14634	4.14634	0.00278593	0.0632744	4.58824	4.58824	0.170778	0.469377	-1.41212	1.41212	0.0700128	1	13.4722	13.4722
mmu-miR-486a-5p,mmu-miR-486b-5p	0.00340995	0.0242252	166.983	166.983	0.0741638	0.394225	5.07109	5.07109	0.0473883	0.256444	3.07235	3.07235	0.0744117	1	-10.7177	10.7177
mmu-miR-181c-5p	0.762164	0.842539	-1.65393	1.65393	0.351887	0.535829	1.4024	1.4024	0.000382989	0.0220321	17.5098	17.5098	0.0770126	1	40.6133	40.6133
mmu-miR-17-3p	0.000174001	0.00367363	-18.1477	18.1477	0.274178	0.535829	-4.93123	4.93123	0.20741	0.50931	3.04708	3.04708	0.0810127	1	11.2137	11.2137
mmu-miR-16-5p	0.00213009	0.0187095	-3.45421	3.45421	0.218638	0.472629	-2.30732	2.30732	0.86166	0.930568	1.10886	1.10886	0.0869888	1	1.66004	1.66004
mmu-miR-140-3p	0.00411511	0.0269369	-27.3616	27.3616	0.557109	0.718062	-1.71154	1.71154	0.171907	0.469377	-2.94506	2.94506	0.0937567	1	5.42827	5.42827
mmu-miR-128-3p	0.937344	1	-1.15474	1.15474	0.246144	0.502259	1.44691	1.44691	0.000234283	0.0206582	24.7936	24.7936	0.0966291	1	41.4252	41.4252
mmu-miR-135b-3p	0.98275	1	1.0142	1.0142	0.377342	0.538701	-2.14364	2.14364	0.000161233	0.0179055	17.3289	17.3289	0.0969207	1	7.97065	7.97065
mmu-miR-21a-5p	0.396141	0.490757	-3.03522	3.03522	0.0657975	0.369402	-2.27385	2.27385	0.000145342	0.0179055	-17.297	17.297	0.099135	1	-12.9581	12.9581
mmu-miR-323-3p	0.959085	1	1.08789	1.08789	0.114018	0.399454	2.18889	2.18889	0.000357674	0.0220321	13.1471	13.1471	0.106044	1	26.4526	26.4526
mmu-miR-135a-1-3p	0.389318	0.484305	3.91407	3.91407	0.00948927	0.122638	2.1495	2.1495	1.61733e-05	0.0121219	33.6403	33.6403	0.108637	1	18.4743	18.4743
mmu-miR-30a-5p	0.0328866	0.105787	-5.53178	5.53178	0.125859	0.399454	1.81348	1.81348	0.00446269	0.079712	-3.01159	3.01159	0.109626	1	3.33105	3.33105
mmu-miR-181a-5p	0.465402	0.55811	1.95209	1.95209	0.551823	0.716176	1.12386	1.12386	0.000531691	0.0257098	9.15871	9.15871	0.112717	1	5.27284	5.27284
mmu-miR-487b-3p	0.418775	0.514122	-6.48838	6.48838	0.135867	0.399454	1.30128	1.30128	0.000208676	0.0202752	7.85621	7.85621	0.113341	1	66.3315	66.3315
mmu-miR-351-5p	0.125812	0.272926	-16.0976	16.0976	0.232665	0.489151	-1.77197	1.77197	0.00826077	0.110155	2.15431	2.15431	0.116258	1	19.571	19.571
mmu-miR-296-3p	3.0734e-05	0.00118129	-94.966	94.966	0.219059	0.472629	-8.40495	8.40495	0.65376	0.799336	1.32968	1.32968	0.11628	1	15.0238	15.0238
mmu-miR-503-3p	2.72195e-06	0.000453356	-13.0799	13.0799	0.594015	0.750782	-2.00596	2.00596	0.130415	0.420778	1.60954	1.60954	0.116938	1	10.4951	10.4951
mmu-miR-1930-5p	5.09679e-06	0.00053544	-8.59447	8.59447	0.614337	0.770013	2.17363	2.17363	0.524248	0.716361	-1.12512	1.12512	0.117934	1	16.6037	16.6037
mmu-miR-344b-3p	6.10713e-06	0.000572161	-34.4838	34.4838	0.619069	0.774611	1.78474	1.78474	6.32212e-05	0.0148398	-7.33877	7.33877	0.119395	1	8.38622	8.38622
mmu-miR-137-3p	0.981133	1	1.04979	1.04979	0.218277	0.472629	-2.92318	2.92318	0.00305891	0.0674309	135.181	135.181	0.11983	1	44.0511	44.0511
mmu-miR-29a-3p	2.53848e-05	0.00118129	-9.72919	9.72919	0.708768	0.86191	-1.32221	1.32221	3.02015e-05	0.014466	-28.3115	28.3115	0.120819	1	-3.84758	3.84758
mmu-miR-701-3p	0.0059835	0.0335928	-4.2011	4.2011	0.43391	0.597823	-2.01748	2.01748	0.0969653	0.373653	2.17516	2.17516	0.121904	1	4.52944	4.52944
mmu-miR-7a-2-3p	0.467555	0.559797	3.56149	3.56149	0.426684	0.591512	1.24942	1.24942	0.000163485	0.0179055	61.2854	61.2854	0.123352	1	21.4998	21.4998
mmu-miR-3061-3p	0.00275574	0.0216275	-2.30824	2.30824	0.427357	0.591512	2.49525	2.49525	0.262192	0.577131	1.2702	1.2702	0.124884	1	7.31592	7.31592
mmu-miR-25-3p	0.00720634	0.038449	2.72707	2.72707	0.150057	0.404164	1.74353	1.74353	0.0667294	0.307357	2.23223	2.23223	0.126103	1	1.42716	1.42716
mmu-miR-221-3p	0.0301825	0.0990014	-5.71305	5.71305	0.5563	0.718062	-1.47733	1.47733	0.00142201	0.0477157	-15.6645	15.6645	0.126519	1	-4.05066	4.05066
mmu-miR-490-5p	0.912078	0.983601	-1.23965	1.23965	0.0475068	0.305242	3.42708	3.42708	0.00446685	0.079712	8.03521	8.03521	0.128003	1	34.1365	34.1365
mmu-miR-221-5p	0.391585	0.486318	-3.72236	3.72236	0.0372473	0.268431	-6.30859	6.30859	0.00997744	0.115048	-8.44128	8.44128	0.1346	1	-14.3061	14.3061
mmu-miR-202-3p	0.0253494	0.0888721	-1.11702	1.11702	0.366409	0.535829	2.66524	2.66524	0.00102949	0.0376392	2.01563	2.01563	0.13548	1	6.00076	6.00076
mmu-miR-122-5p	0.000144538	0.00328277	598.175	598.175	0.00156721	0.0443255	335.562	335.562	0.0490346	0.261297	5.63193	5.63193	0.14281	1	3.15937	3.15937
mmu-miR-22-3p	0.0227173	0.0849208	-5.45457	5.45457	0.83587	0.975833	1.10529	1.10529	0.00229307	0.0595667	-15.3982	15.3982	0.145811	1	-2.55407	2.55407
mmu-miR-744-3p	1.57521e-05	0.00097921	-55.2194	55.2194	0.24435	0.500383	-3.95805	3.95805	0.0454446	0.25137	-2.46408	2.46408	0.14911	1	5.66182	5.66182
mmu-miR-26a-2-3p	1.68431e-05	0.00097921	-4.83916	4.83916	0.381677	0.542821	-2.07985	2.07985	0.506137	0.698619	1.33049	1.33049	0.151222	1	3.09562	3.09562
mmu-miR-764-5p	0.311001	0.470594	-1.13821	1.13821	0.313025	0.535829	-1.85889	1.85889	0.00184899	0.0546807	4.0477	4.0477	0.152682	1	2.47843	2.47843
mmu-miR-3058-3p	0.000240781	0.00442387	-3.40798	3.40798	0.413816	0.576692	3.23378	3.23378	0.331746	0.582617	-1.23043	1.23043	0.161475	1	8.95671	8.95671
mmu-miR-23b-5p	0.0183521	0.0714541	-11.4083	11.4083	0.00733709	0.105407	-7.58053	7.58053	0.0215287	0.172734	-4.42241	4.42241	0.162668	1	-2.93858	2.93858
mmu-miR-107-5p	0.000719692	0.00971908	-6.58238	6.58238	0.56601	0.724835	-1.7185	1.7185	0.792066	0.891305	-1.1592	1.1592	0.171697	1	3.30426	3.30426
mmu-miR-574-5p	0.0156541	0.0646434	-19.3831	19.3831	0.376261	0.53767	1.56162	1.56162	0.00965047	0.11481	-10.0134	10.0134	0.190981	1	3.02285	3.02285
mmu-miR-92b-5p	0.000485533	0.00760297	-78.2842	78.2842	0.446872	0.610631	-2.86292	2.86292	0.00852432	0.110155	-3.6304	3.6304	0.192459	1	7.53199	7.53199
mmu-let-7a-1-3p,mmu-let-7c-2-3p	0.0033713	0.0241798	3.92569	3.92569	0.327177	0.535829	2.03158	2.03158	0.13738	0.430823	3.06056	3.06056	0.195756	1	1.58387	1.58387
mmu-miR-219a-5p	0.819488	0.897941	-1.65599	1.65599	0.561821	0.722272	-1.5248	1.5248	0.00113953	0.0406703	25.3487	25.3487	0.1963	1	27.5296	27.5296
mmu-miR-3065-3p	0.00209089	0.0185458	-2.23994	2.23994	0.9275	1	-1.07229	1.07229	0.165113	0.465154	1.39506	1.39506	0.20262	1	2.91418	2.91418
mmu-miR-145a-5p	0.255849	0.409741	2.12719	2.12719	3.74796e-06	0.00165374	14.4277	14.4277	0.0228861	0.17593	-3.35918	3.35918	0.205582	1	2.0191	2.0191
mmu-miR-466i-5p	0.00101577	0.0120345	296.461	296.461	0.0135387	0.153746	49.6299	49.6299	0.503188	0.696471	1.84004	1.84004	0.206239	1	-3.24636	3.24636
mmu-miR-425-5p	0.209075	0.356952	-2.85505	2.85505	0.0533019	0.323508	-2.33017	2.33017	0.00385689	0.0762539	-3.69323	3.69323	0.208285	1	-3.01426	3.01426
mmu-miR-29b-3p	0.117066	0.265688	-7.49909	7.49909	0.692682	0.849698	-1.42222	1.42222	0.00277701	0.0658719	-30.9978	30.9978	0.213391	1	-5.87881	5.87881
mmu-miR-126a-3p	0.000239402	0.00442387	112.399	112.399	0.00082166	0.0307917	26.5894	26.5894	0.0099178	0.115048	6.77006	6.77006	0.216462	1	1.60155	1.60155
mmu-miR-1983	0.774304	0.853876	-1.6649	1.6649	0.0278543	0.224482	1.90275	1.90275	0.00329958	0.069663	3.58854	3.58854	0.216948	1	11.3681	11.3681
mmu-miR-138-1-3p	0.617959	0.708738	2.33743	2.33743	0.18354	0.439025	5.20666	5.20666	0.00281241	0.0658719	6.76104	6.76104	0.217703	1	15.0604	15.0604
mmu-miR-135b-5p	0.710423	0.794127	-2.39534	2.39534	0.048742	0.306717	-2.47624	2.47624	0.000815403	0.0343274	24.5158	24.5158	0.221099	1	23.7148	23.7148
mmu-miR-30e-5p	0.00202684	0.0184135	-8.99803	8.99803	0.17868	0.434104	-2.45456	2.45456	0.167115	0.465154	-1.81493	1.81493	0.249951	1	2.01983	2.01983
mmu-miR-181d-5p	0.755291	0.836859	-2.09583	2.09583	0.0526231	0.321967	1.74548	1.74548	0.000847307	0.0343274	5.36486	5.36486	0.250711	1	19.6259	19.6259
mmu-miR-3072-3p	0.00192255	0.0176804	-25.5033	25.5033	0.844614	0.981455	-1.25686	1.25686	0.0371646	0.225443	-5.00971	5.00971	0.256878	1	4.05039	4.05039
mmu-miR-298-3p	0.00312041	0.0232867	-4.23754	4.23754	0.166026	0.422253	-3.92171	3.92171	0.0874784	0.355674	2.40234	2.40234	0.26876	1	2.5958	2.5958
mmu-miR-3084-5p	0.00205573	0.0184523	-5.56088	5.56088	0.730669	0.880445	-1.31759	1.31759	0.125562	0.411853	-1.62589	1.62589	0.26876	1	2.5958	2.5958
mmu-miR-7b-5p	0.639327	0.728784	-2.64176	2.64176	0.00574453	0.0973779	-8.63414	8.63414	0.113964	0.405269	17.8543	17.8543	0.274312	1	5.46283	5.46283
mmu-miR-455-3p	0.107051	0.265238	-5.31594	5.31594	0.00621709	0.100209	-9.66651	9.66651	0.0756902	0.326034	-1.69009	1.69009	0.274467	1	-3.07327	3.07327
mmu-miR-1948-3p	0.000185172	0.00370885	-4.64397	4.64397	0.460368	0.623953	-2.0419	2.0419	0.149224	0.445106	1.29794	1.29794	0.281527	1	2.95195	2.95195
mmu-miR-93-5p	0.532145	0.623792	1.59373	1.59373	0.0052066	0.0931966	1.68372	1.68372	0.00337936	0.0703565	2.12145	2.12145	0.299893	1	2.24125	2.24125
mmu-miR-152-3p	0.435899	0.529079	-4.71535	4.71535	0.184026	0.439025	-5.12144	5.12144	0.000276066	0.0217802	-10.3911	10.3911	0.303198	1	-11.286	11.286
mmu-miR-9b-3p	0.841035	0.916766	-1.07935	1.07935	0.0946675	0.399454	-1.89365	1.89365	0.0016595	0.0514483	2.93541	2.93541	0.30602	1	1.67313	1.67313
mmu-miR-323-5p	0.915466	0.985836	1.21584	1.21584	0.405089	0.569099	1.83573	1.83573	0.000347759	0.0220321	5.574	5.574	0.311968	1	8.41583	8.41583
mmu-miR-28a-3p	0.161513	0.302991	-8.17733	8.17733	0.0283189	0.225235	2.09906	2.09906	0.00186675	0.0546807	-4.25914	4.25914	0.320179	1	4.03009	4.03009
mmu-miR-199a-3p,mmu-miR-199b-3p	0.448962	0.541037	2.31421	2.31421	0.000704631	0.0285471	14.6824	14.6824	0.220237	0.521541	-2.80575	2.80575	0.343446	1	2.26124	2.26124
mmu-miR-92a-3p	0.0163532	0.0665201	6.79545	6.79545	0.0283889	0.225235	2.84443	2.84443	0.00761358	0.104954	4.04155	4.04155	0.352058	1	1.69171	1.69171
mmu-miR-15b-5p	0.307385	0.470594	-1.35065	1.35065	0.00343453	0.0715051	-2.43959	2.43959	0.0691882	0.312795	1.36756	1.36756	0.354461	1	-1.32078	1.32078
mmu-miR-3078-3p	0.373901	0.470594	-1.0215	1.0215	0.889346	1	-1.20278	1.20278	0.00835831	0.110155	3.96098	3.96098	0.373901	1	3.36399	3.36399
mmu-miR-6899-3p	0.00100219	0.0120182	-3.66296	3.66296	0.50147	0.662878	-1.90402	1.90402	0.222454	0.522821	1.24386	1.24386	0.373901	1	2.39295	2.39295
mmu-miR-6956-3p	0.000200534	0.00395527	-3.17374	3.17374	0.8886	1	-1.17608	1.17608	0.783407	0.890992	1.07338	1.07338	0.373901	1	2.8966	2.8966
mmu-miR-377-5p	0.0289976	0.0957432	-4.39858	4.39858	0.00730331	0.105407	-4.92217	4.92217	0.358132	0.582617	-1.39152	1.39152	0.373901	1	-1.55716	1.55716
mmu-miR-5621-3p	0.00468748	0.0293997	-2.4859	2.4859	0.712463	0.864673	1.45394	1.45394	0.119982	0.405269	-1.40726	1.40726	0.373901	1	2.56836	2.56836
mmu-miR-3061-5p	4.4273e-05	0.0015083	-8.62819	8.62819	0.511656	0.672453	-2.10855	2.10855	0.19423	0.497336	-1.48844	1.48844	0.373901	1	2.74919	2.74919
mmu-miR-466c-5p	8.33621e-05	0.0021812	-13.4368	13.4368	0.196498	0.455889	-3.80315	3.80315	0.304859	0.582617	-1.63216	1.63216	0.373901	1	2.16465	2.16465
mmu-miR-466h-3p	0.00549299	0.0315479	-9.73241	9.73241	0.893191	1	1.17674	1.17674	0.0460229	0.251936	-3.73303	3.73303	0.373901	1	3.06789	3.06789
mmu-miR-34b-5p	0.0126656	0.0558381	-51.5485	51.5485	0.00155644	0.0443255	-18.6234	18.6234	0.0171147	0.153529	-6.60396	6.60396	0.373901	1	-2.38587	2.38587
mmu-miR-344f-3p	0.00214679	0.0187095	-2.71311	2.71311	0.0857971	0.399454	-9.45301	9.45301	0.0035561	0.0730218	8.87297	8.87297	0.373901	1	2.54664	2.54664
mmu-miR-410-5p	0.00818688	0.0422563	-3.44743	3.44743	0.00107678	0.0350888	-13.365	13.365	0.0153249	0.143575	4.49383	4.49383	0.373901	1	1.15916	1.15916
mmu-miR-181d-3p	0.0531596	0.154272	-1.14317	1.14317	0.00106799	0.0350888	-3.90373	3.90373	6.92987e-05	0.0148398	3.95833	3.95833	0.373901	1	1.15916	1.15916
mmu-miR-19a-3p	0.026295	0.0904624	-1.80308	1.80308	0.0028752	0.0641778	-6.41041	6.41041	0.0127148	0.132358	3.92056	3.92056	0.373901	1	1.10275	1.10275
mmu-miR-370-5p	7.2931e-05	0.00203761	-5.7851	5.7851	0.00113929	0.036336	-14.504	14.504	0.00945868	0.11481	3.16063	3.16063	0.373901	1	1.26065	1.26065
mmu-miR-301a-5p	8.26132e-05	0.0021812	-2.99773	2.99773	0.356667	0.535829	-2.92391	2.92391	0.10099	0.377698	2.49419	2.49419	0.373901	1	2.55716	2.55716
mmu-miR-758-5p	1	1	1	1	0.0202988	0.190174	-1.89585	1.89585	0.000832146	0.0343274	2.19759	2.19759	0.373901	1	1.15916	1.15916
mmu-let-7g-3p	0.0114857	0.0530045	-1.61778	1.61778	0.00902298	0.121142	-3.01497	3.01497	0.0386825	0.227624	2.05513	2.05513	0.373901	1	1.10275	1.10275
mmu-miR-381-5p	2.54969e-05	0.00118129	-5.69346	5.69346	0.0121402	0.142173	-9.00055	9.00055	0.204681	0.507134	1.99292	1.99292	0.373901	1	1.26065	1.26065
mmu-miR-1982-3p	0.00844274	0.0427667	-3.61613	3.61613	0.2312	0.486753	-3.03548	3.03548	0.0878091	0.355746	1.84095	1.84095	0.373901	1	2.19311	2.19311
mmu-miR-669d-5p	0.00320312	0.0234218	-7.71912	7.71912	0.28736	0.535829	-3.97767	3.97767	0.3523	0.582617	1.54268	1.54268	0.373901	1	2.99374	2.99374
mmu-miR-494-5p	0.000126889	0.00299375	-3.50509	3.50509	0.080645	0.399454	-4.58278	4.58278	0.553373	0.735377	1.51556	1.51556	0.373901	1	1.15916	1.15916
mmu-miR-3097-3p	0.000258286	0.00466471	-4.24231	4.24231	0.170425	0.426096	-3.21578	3.21578	0.108881	0.396329	1.49912	1.49912	0.373901	1	1.97766	1.97766
mmu-miR-130a-5p	0.00103034	0.0120345	-4.96466	4.96466	0.0270378	0.222972	-6.32057	6.32057	0.520406	0.71306	1.47574	1.47574	0.373901	1	1.15916	1.15916
mmu-miR-3572-3p	0.740953	0.824565	1.51305	1.51305	0.00949036	0.122638	-2.76922	2.76922	0.434206	0.641889	1.34008	1.34008	0.373901	1	-3.12665	3.12665
mmu-miR-331-5p	0.000304897	0.00525334	-3.85547	3.85547	0.860086	0.994039	-1.28922	1.28922	0.429734	0.637163	1.26448	1.26448	0.373901	1	3.78148	3.78148
mmu-miR-6948-3p	0.000993747	0.0120131	-2.44886	2.44886	0.704847	0.859563	-1.3757	1.3757	0.418206	0.626265	1.20488	1.20488	0.373901	1	2.14478	2.14478
mmu-miR-7687-3p	0.00107616	0.012129	-2.7537	2.7537	0.893767	1	-1.15825	1.15825	0.389668	0.598107	1.1739	1.1739	0.373901	1	2.79091	2.79091
mmu-miR-701-5p	6.04309e-05	0.00187574	-20.2596	20.2596	0.236124	0.492946	-7.50499	7.50499	0.86638	0.932977	1.17333	1.17333	0.373901	1	3.16738	3.16738
mmu-miR-185-3p	0.000150649	0.00328874	-4.93739	4.93739	0.0105545	0.132951	-4.83906	4.83906	0.722637	0.850739	1.13607	1.13607	0.373901	1	1.15916	1.15916
mmu-miR-203-5p	0.000217131	0.00417281	-3.75251	3.75251	0.0039659	0.080795	-3.65737	3.65737	0.556111	0.735754	1.12977	1.12977	0.373901	1	1.15916	1.15916
mmu-miR-194-2-3p	0.0105268	0.050254	-2.41446	2.41446	0.00619325	0.100209	-2.32164	2.32164	0.622323	0.778293	1.1146	1.1146	0.373901	1	1.15916	1.15916
mmu-miR-127-5p	0.00237351	0.0199882	-3.62735	3.62735	0.0285488	0.225235	-2.98898	2.98898	0.904356	0.950796	1.0388	1.0388	0.373901	1	1.26065	1.26065
mmu-miR-33-3p	0.00176552	0.0171029	-3.14945	3.14945	0.249435	0.506199	-2.25766	2.25766	0.973011	0.988843	-1.01963	1.01963	0.373901	1	1.36816	1.36816
mmu-miR-12185-3p	0.00123904	0.013362	-3.51995	3.51995	0.946348	1	-1.07885	1.07885	0.621145	0.778293	-1.15921	1.15921	0.373901	1	2.81457	2.81457
mmu-miR-3475-3p	0.0127878	0.0560495	-8.44725	8.44725	0.00162916	0.0452242	-10.1296	10.1296	0.590846	0.758287	-1.26809	1.26809	0.373901	1	-1.52064	1.52064
mmu-miR-362-3p	0.163015	0.303929	-2.5024	2.5024	0.00291133	0.0641778	-2.97296	2.97296	0.547252	0.729919	-1.27996	1.27996	0.373901	1	-1.52064	1.52064
mmu-miR-8103	0.308571	0.470594	-1.71257	1.71257	0.00464948	0.0893534	-2.00494	2.00494	0.316343	0.582617	-1.29889	1.29889	0.373901	1	-1.52064	1.52064
mmu-miR-6988-3p	5.07162e-05	0.00168941	-6.12012	6.12012	0.382755	0.543324	-2.09669	2.09669	0.165213	0.465154	-1.39818	1.39818	0.373901	1	2.08768	2.08768
mmu-miR-30b-3p	2.49032e-06	0.000453356	-13.4262	13.4262	0.000273608	0.0147	-8.28298	8.28298	0.0443615	0.247204	-1.39838	1.39838	0.373901	1	1.15916	1.15916
mmu-miR-3064-5p	7.20566e-05	0.00203761	-4.66036	4.66036	0.163599	0.420053	-2.87452	2.87452	0.610827	0.772683	-1.39866	1.39866	0.373901	1	1.15916	1.15916
mmu-miR-671-3p	0.000314392	0.00535538	-13.515	13.515	0.000739147	0.0291574	-8.08113	8.08113	0.261612	0.576701	-1.44278	1.44278	0.373901	1	1.15916	1.15916
mmu-miR-1964-3p	0.00050857	0.00777905	-6.36139	6.36139	0.589153	0.747158	-1.72496	1.72496	0.120335	0.405352	-1.45856	1.45856	0.373901	1	2.52842	2.52842
mmu-miR-32-3p	0.00066889	0.00928395	-15.2973	15.2973	0.00482631	0.0915777	-8.94751	8.94751	0.444095	0.652424	-1.47493	1.47493	0.373901	1	1.15916	1.15916
mmu-miR-409-5p	6.26953e-07	0.000207204	-17.5765	17.5765	0.0123244	0.143211	-9.01437	9.01437	0.39162	0.598107	-1.54668	1.54668	0.373901	1	1.26065	1.26065
mmu-miR-504-3p	0.00340983	0.0242252	-2.23651	2.23651	0.413808	0.576692	-1.24251	1.24251	0.125187	0.411853	-1.55284	1.55284	0.373901	1	1.15916	1.15916
mmu-miR-3057-3p	0.00239516	0.0200578	-6.81069	6.81069	0.123269	0.399454	-2.86686	2.86686	0.367815	0.582617	-1.60214	1.60214	0.373901	1	1.48281	1.48281
mmu-miR-3084-3p	0.00284502	0.0222119	-5.75975	5.75975	0.689229	0.846155	-1.46328	1.46328	0.149433	0.445106	-1.62712	1.62712	0.373901	1	2.41911	2.41911
mmu-miR-676-5p	2.59975e-05	0.00118129	-6.99655	6.99655	0.811658	0.953507	-1.33838	1.33838	0.222092	0.522821	-1.78056	1.78056	0.373901	1	2.93593	2.93593
mmu-miR-361-3p	0.00181412	0.0171029	-3.63184	3.63184	0.0915716	0.399454	-1.83693	1.83693	0.133823	0.425001	-1.79291	1.79291	0.373901	1	1.10275	1.10275
mmu-miR-1193-5p	0.00718949	0.038449	-4.31475	4.31475	0.839278	0.977382	1.28073	1.28073	0.267427	0.58182	-1.89623	1.89623	0.373901	1	2.91421	2.91421
mmu-miR-669f-3p	0.000841465	0.0107967	-6.35671	6.35671	0.794844	0.935221	-1.31107	1.31107	0.161919	0.463246	-1.93556	1.93556	0.373901	1	2.50495	2.50495
mmu-miR-377-3p	0.00221634	0.0189845	-9.82119	9.82119	0.0149107	0.160713	-4.30756	4.30756	0.216139	0.515935	-1.96694	1.96694	0.373901	1	1.15916	1.15916
mmu-miR-3544-5p	4.44798e-06	0.000518062	-2.84547	2.84547	0.672165	0.830167	-1.1443	1.1443	0.0218673	0.174341	-1.97251	1.97251	0.373901	1	1.26065	1.26065
mmu-miR-1953	0.000680278	0.00934239	-2.27331	2.27331	0.887283	1	1.02473	1.02473	0.00302042	0.0674309	-2.00968	2.00968	0.373901	1	1.15916	1.15916
mmu-miR-203b-5p	0.00308656	0.02325	-8.93865	8.93865	0.734309	0.880986	-1.51579	1.51579	0.276562	0.582617	-2.0814	2.0814	0.373901	1	2.83321	2.83321
mmu-miR-299a-5p	4.08569e-06	0.000518062	-11.2785	11.2785	0.671332	0.830167	-1.70347	1.70347	0.0139673	0.135955	-2.08795	2.08795	0.373901	1	3.17101	3.17101
mmu-miR-874-5p	0.00237332	0.0199882	-5.73459	5.73459	0.0541406	0.32698	-2.11701	2.11701	0.0619114	0.295558	-2.14874	2.14874	0.373901	1	1.26065	1.26065
mmu-miR-7066-5p	2.96546e-05	0.00118129	-3.46226	3.46226	0.535144	0.697363	2.57052	2.57052	0.00412873	0.0774428	-2.22163	2.22163	0.373901	1	4.00598	4.00598
mmu-miR-1943-3p	0.000861515	0.0109442	-3.98675	3.98675	0.214023	0.471796	-1.59035	1.59035	0.0710852	0.316186	-2.27327	2.27327	0.373901	1	1.10275	1.10275
mmu-miR-3093-5p	0.00221407	0.0189845	-3.51291	3.51291	0.535467	0.697363	2.09501	2.09501	0.0228468	0.17593	-2.50673	2.50673	0.373901	1	2.93593	2.93593
mmu-miR-1188-5p	0.00178011	0.0171029	-11.1113	11.1113	0.00182372	0.0471336	-3.63469	3.63469	0.0459088	0.251936	-2.63727	2.63727	0.373901	1	1.15916	1.15916
mmu-miR-679-3p	0.0403787	0.125576	-3.86419	3.86419	0.00642736	0.100361	-1.97976	1.97976	0.00711052	0.102487	-2.96807	2.96807	0.373901	1	-1.52064	1.52064
mmu-miR-190a-3p	0.000737731	0.00987373	-11.3123	11.3123	0.0146885	0.160713	-2.87426	2.87426	0.0157888	0.144314	-3.12197	3.12197	0.373901	1	1.26065	1.26065
mmu-miR-3093-3p	0.00186194	0.017258	-22.6545	22.6545	0.60837	0.765055	-1.91224	1.91224	0.0543171	0.276502	-3.78487	3.78487	0.373901	1	3.13012	3.13012
mmu-miR-547-3p	5.35797e-06	0.00053544	-13.7244	13.7244	0.382661	0.543324	-1.4754	1.4754	4.09208e-05	0.014466	-6.27336	6.27336	0.373901	1	1.48281	1.48281
mmu-miR-1199-5p	9.77376e-06	0.000813937	-11.3378	11.3378	0.181893	0.439025	-1.36936	1.36936	0.000216413	0.0202752	-7.14281	7.14281	0.373901	1	1.15916	1.15916
mmu-miR-130b-3p	0.220606	0.367841	-2.42491	2.42491	0.00571282	0.0973779	-13.0425	13.0425	0.0509612	0.264328	2.72254	2.72254	0.37587	1	-1.97556	1.97556
mmu-miR-155-5p	0.134956	0.281363	-8.42506	8.42506	0.399868	0.564408	-2.23799	2.23799	0.00083118	0.0343274	-14.7923	14.7923	0.381874	1	-3.92933	3.92933
mmu-miR-130b-5p	0.494147	0.587577	3.0008	3.0008	0.0964229	0.399454	1.34088	1.34088	0.000475408	0.0245737	9.2775	9.2775	0.383124	1	4.14556	4.14556
mmu-miR-24-1-5p	0.00809611	0.0419933	-7.98228	7.98228	0.924078	1	-1.04422	1.04422	0.00045072	0.0241296	-4.35935	4.35935	0.391846	1	1.75353	1.75353
mmu-miR-211-5p	0.514367	0.607593	2.7082	2.7082	0.743073	0.885426	-1.32608	1.32608	0.00976711	0.115048	14.8828	14.8828	0.396902	1	4.14414	4.14414
mmu-miR-31-5p	0.0485609	0.144144	-10.202	10.202	0.508256	0.670076	-2.25098	2.25098	0.000873466	0.0344559	-15.8065	15.8065	0.409223	1	-3.48756	3.48756
mmu-miR-7a-1-3p	0.488885	0.58208	2.70723	2.70723	0.656695	0.81624	-1.11484	1.11484	0.000396842	0.0220321	9.87912	9.87912	0.416907	1	3.27328	3.27328
mmu-miR-99b-5p	0.864126	0.937283	1.07098	1.07098	0.170715	0.426096	1.5442	1.5442	0.00581504	0.0917552	-2.12681	2.12681	0.422321	1	-1.47505	1.47505
mmu-miR-219a-1-3p	0.629181	0.718859	-1.67233	1.67233	0.4198	0.583263	-3.05704	3.05704	0.00515428	0.0841851	6.98113	6.98113	0.4354	1	3.81898	3.81898
mmu-miR-193a-3p	0.156627	0.297572	-8.46763	8.46763	0.00326995	0.0690374	-3.22492	3.22492	0.0116675	0.127046	-7.14231	7.14231	0.436187	1	-2.72017	2.72017
mmu-miR-190a-5p	0.017722	0.0693612	-9.13294	9.13294	0.217493	0.472629	-4.23723	4.23723	0.00502637	0.0841851	-5.4041	5.4041	0.449968	1	-2.50723	2.50723
mmu-miR-181a-2-3p	0.835081	0.911716	-1.65014	1.65014	0.649076	0.80811	1.17388	1.17388	0.00763175	0.104954	3.40006	3.40006	0.452055	1	6.58614	6.58614
mmu-miR-365-3p	0.694667	0.780181	1.55869	1.55869	0.00189348	0.0481073	22.1033	22.1033	0.0131761	0.134635	-5.97401	5.97401	0.457949	1	2.37373	2.37373
mmu-miR-29b-1-5p	0.00401222	0.0268496	-25.7733	25.7733	0.0937446	0.399454	-5.151	5.151	0.0213187	0.172734	-8.92718	8.92718	0.460573	1	-1.78417	1.78417
mmu-miR-532-3p	0.0041955	0.027108	-33.3195	33.3195	0.188603	0.442435	-5.34862	5.34862	0.271969	0.582617	-3.73254	3.73254	0.467525	1	1.66898	1.66898
mmu-miR-493-3p	0.922474	0.990536	-1.13224	1.13224	0.00788961	0.109505	-5.12785	5.12785	0.115498	0.405269	1.7356	1.7356	0.473381	1	-2.60945	2.60945
mmu-miR-1264-5p	0.541646	0.63185	1.32707	1.32707	0.735621	0.881451	-1.32347	1.32347	0.00205005	0.0569077	3.39529	3.39529	0.488991	1	1.93317	1.93317
mmu-miR-125a-3p	0.00434631	0.0277239	-18.171	18.171	0.167768	0.424089	-4.37959	4.37959	0.114676	0.405269	-2.02646	2.02646	0.491113	1	2.04743	2.04743
mmu-miR-10a-5p	0.0969061	0.243729	12.5209	12.5209	0.00929502	0.122638	10.6889	10.6889	0.633254	0.786452	-1.62741	1.62741	0.492609	1	-1.90633	1.90633
mmu-miR-344c-3p	0.205289	0.355807	-9.25267	9.25267	0.365263	0.535829	-4.68091	4.68091	0.00230478	0.0595667	2.35653	2.35653	0.505777	1	4.65812	4.65812
mmu-miR-451a	0.0105269	0.050254	218.914	218.914	0.167311	0.423648	10.2059	10.2059	0.00815876	0.110155	5.88654	5.88654	0.508548	1	-3.64387	3.64387
mmu-miR-22-5p	0.138792	0.284088	-6.42709	6.42709	0.446153	0.610204	-1.6994	1.6994	0.0041847	0.0774428	-8.1654	8.1654	0.534259	1	-2.15903	2.15903
mmu-miR-412-5p	0.221299	0.368586	-6.99069	6.99069	0.00652339	0.10081	-20.9606	20.9606	0.692451	0.832293	1.22255	1.22255	0.553022	1	-2.45255	2.45255
mmu-miR-592-5p	0.221709	0.368858	-2.64934	2.64934	0.140385	0.399454	-8.8304	8.8304	0.00991922	0.115048	7.68094	7.68094	0.55319	1	2.30447	2.30447
mmu-miR-344d-3p	0.374975	0.471155	-5.75665	5.75665	0.306594	0.535829	-3.37114	3.37114	0.00682842	0.100861	-5.86619	5.86619	0.5723	1	-3.43529	3.43529
mmu-miR-652-5p	0.0484826	0.144144	-3.39066	3.39066	0.000293425	0.0147916	-7.11295	7.11295	0.0278965	0.189584	1.59912	1.59912	0.57433	1	-1.31185	1.31185
mmu-miR-122-3p	0.162044	0.302991	23.6221	23.6221	0.00224355	0.0541425	36.4165	36.4165	0.00732929	0.104162	2.06412	2.06412	0.577668	1	3.18211	3.18211
mmu-miR-664-5p	0.00630884	0.0350258	-11.74	11.74	0.947718	1	1.08364	1.08364	0.00189686	0.0546807	-6.16618	6.16618	0.584033	1	2.0632	2.0632
mmu-miR-7b-3p	0.43339	0.526887	1.872	1.872	0.0751465	0.396741	-9.55199	9.55199	0.00217719	0.0593382	33.7839	33.7839	0.58629	1	1.88934	1.88934
mmu-miR-6944-3p	0.941133	1	-1.13855	1.13855	0.614366	0.770013	-2.22148	2.22148	0.00373334	0.0756253	6.82119	6.82119	0.597133	1	3.49599	3.49599
mmu-miR-31-3p	0.0390925	0.122594	-13.376	13.376	0.490175	0.654295	-1.99856	1.99856	0.00558881	0.090082	-13.0121	13.0121	0.597228	1	-1.94419	1.94419
mmu-miR-1251-5p	0.0750729	0.198054	-7.24961	7.24961	0.00138938	0.0428141	-6.28152	6.28152	0.422836	0.631935	-1.66656	1.66656	0.597893	1	-1.44401	1.44401
mmu-miR-342-3p	0.022915	0.0854466	4.03904	4.03904	0.00206274	0.0515341	1.58707	1.58707	0.0047976	0.0841851	3.05189	3.05189	0.622643	1	1.19919	1.19919
mmu-miR-126a-5p	0.00823138	0.0422563	28.8607	28.8607	0.0022755	0.0541425	11.1825	11.1825	0.00916365	0.11481	3.67974	3.67974	0.649266	1	1.42578	1.42578
mmu-miR-1224-5p	0.530884	0.623176	1.88879	1.88879	0.704977	0.859563	-1.55468	1.55468	0.00410307	0.0774428	5.60679	5.60679	0.667562	1	1.90936	1.90936
mmu-miR-201-5p	0.0310984	0.100684	-8.35824	8.35824	0.49498	0.657196	-1.54183	1.54183	0.000306357	0.0220321	-3.77256	3.77256	0.69601	1	1.43695	1.43695
mmu-let-7a-2-3p	0.0074478	0.0394496	-11.7	11.7	0.00492767	0.0920795	-10.0836	10.0836	0.47357	0.673512	-1.39959	1.39959	0.715359	1	-1.20623	1.20623
mmu-miR-494-3p	0.00205441	0.0184523	-32.3766	32.3766	0.0136947	0.154348	-6.75355	6.75355	0.019488	0.168858	-5.7827	5.7827	0.715359	1	-1.20623	1.20623
mmu-miR-30c-1-3p	0.0562297	0.159335	-8.23602	8.23602	0.00697391	0.103086	-9.58685	9.58685	0.603468	0.768563	-1.18384	1.18384	0.72712	1	-1.37801	1.37801
mmu-miR-708-3p	0.732599	0.817087	1.40684	1.40684	0.090906	0.399454	-8.15325	8.15325	0.00760756	0.104954	17.823	17.823	0.731029	1	1.55383	1.55383
mmu-miR-19b-3p	0.271745	0.42969	3.15152	3.15152	0.221106	0.472629	-2.37695	2.37695	0.00957057	0.11481	10.3665	10.3665	0.751602	1	1.38387	1.38387
mmu-miR-24-3p	0.120316	0.267191	-2.54785	2.54785	0.214968	0.472629	2.40202	2.40202	0.00386611	0.0762539	-7.39818	7.39818	0.795531	1	-1.20885	1.20885
mmu-miR-29c-3p	0.0449797	0.135663	-4.99253	4.99253	0.82803	0.969341	1.14512	1.14512	0.000112665	0.0179055	-7.12036	7.12036	0.796799	1	-1.24546	1.24546
mmu-miR-709	0.154862	0.295718	33.1427	33.1427	0.00398854	0.080795	24.7427	24.7427	0.15941	0.462195	2.31682	2.31682	0.79893	1	1.72963	1.72963
mmu-miR-18a-3p	0.757274	0.83837	-1.32127	1.32127	0.375052	0.536453	-3.31459	3.31459	0.00260616	0.0640432	3.60443	3.60443	0.815493	1	1.4368	1.4368
mmu-miR-24-2-5p	7.38019e-05	0.00203761	-18.9038	18.9038	0.511854	0.672453	-2.02727	2.02727	0.000167229	0.0179055	-11.6515	11.6515	0.831646	1	-1.24952	1.24952
mmu-miR-28a-5p	0.0147464	0.0620922	-16.3609	16.3609	0.336629	0.535829	-1.67083	1.67083	0.00298919	0.0674309	-8.31475	8.31475	0.839926	1	1.17768	1.17768
mmu-miR-337-3p	0.00513599	0.029611	-15.4676	15.4676	0.125876	0.399454	-4.80895	4.80895	0.184164	0.489472	-3.5749	3.5749	0.849852	1	-1.11145	1.11145
mmu-miR-339-3p	0.00709065	0.038449	-27.0275	27.0275	0.213597	0.471796	-6.78317	6.78317	0.0638367	0.299035	-3.23339	3.23339	0.886511	1	1.23229	1.23229
mmu-miR-485-3p	0.946978	1	-1.10232	1.10232	0.379781	0.541151	-2.32964	2.32964	0.00639928	0.0978829	2.64379	2.64379	0.896176	1	1.25097	1.25097
mmu-miR-671-5p	0.00258273	0.0207048	-14.8602	14.8602	0.30952	0.535829	-4.53809	4.53809	0.108402	0.396329	-2.75564	2.75564	0.898468	1	1.18831	1.18831
mmu-miR-222-5p	0.0830269	0.213937	-10.2649	10.2649	0.67196	0.830167	-1.55807	1.55807	0.00225744	0.0595667	-5.65822	5.65822	0.917602	1	1.16436	1.16436
mmu-miR-3074-2-3p	1.93803e-06	0.000453356	-25.5259	25.5259	0.730031	0.880383	-1.44197	1.44197	0.00251068	0.0637884	-19.5116	19.5116	0.918082	1	-1.10221	1.10221
mmu-miR-486b-3p	0.0002242	0.00425413	15.3158	15.3158	0.167013	0.423608	6.0262	6.0262	0.000982985	0.0368859	2.30004	2.30004	0.930945	1	-1.10499	1.10499
mmu-miR-34c-5p	0.0031225	0.0232867	-170.349	170.349	0.0501402	0.311789	-13.2958	13.2958	0.00143243	0.0477157	-11.8019	11.8019	0.948399	1	1.08561	1.08561
mmu-miR-29a-5p	0.0120231	0.0542851	-7.99409	7.99409	0.604568	0.760913	-1.31483	1.31483	0.000660821	0.0309553	-5.84005	5.84005	0.954039	1	1.04108	1.04108
mmu-miR-301b-3p	0.358321	0.470594	4.38946	4.38946	0.926825	1	-1.16238	1.16238	0.000273239	0.0217802	4.82629	4.82629	0.980093	1	-1.05717	1.05717
mmu-miR-1298-5p	0.541504	0.63185	2.5706	2.5706	0.179773	0.435347	-4.29058	4.29058	0.0095904	0.11481	11.4807	11.4807	0.981118	1	1.04092	1.04092
mmu-miR-27b-5p	0.00886268	0.0445811	-5.79564	5.79564	0.903807	1	-1.13464	1.13464	0.00193984	0.0548645	-5.18513	5.18513	0.989008	1	-1.01511	1.01511
mmu-miR-449a-3p	0.000519916	0.00787226	-2.55661	2.55661	0.000159278	0.0123941	-19.0791	19.0791	0.000984281	0.0368859	7.46267	7.46267	1	1	1	1
mmu-miR-3078-5p	0.20793	0.355807	-1.05077	1.05077	0.00573369	0.0973779	-7.32784	7.32784	0.00636514	0.0978829	6.97377	6.97377	1	1	1	1
mmu-miR-20a-3p	0.00242155	0.0200791	-4.29553	4.29553	0.000773594	0.0297338	-22.2062	22.2062	0.0146376	0.139756	5.1696	5.1696	1	1	1	1
mmu-miR-487b-5p	0.0253751	0.0888721	-1.22476	1.22476	0.00905129	0.121142	-5.74618	5.74618	0.0144087	0.139346	4.69167	4.69167	1	1	1	1
mmu-miR-92a-1-5p	0.000661664	0.00926947	-3.44472	3.44472	0.0112736	0.137543	-14.0572	14.0572	0.0818383	0.339616	4.0808	4.0808	1	1	1	1
mmu-miR-3085-5p	0.0105	0.050254	-1.18252	1.18252	0.00938789	0.122638	-3.81085	3.81085	0.0152593	0.143575	3.22265	3.22265	1	1	1	1
mmu-miR-449c-5p	0.00244656	0.0200791	-4.87591	4.87591	0.00172466	0.0463058	-14.0444	14.0444	0.0671011	0.307598	2.88038	2.88038	1	1	1	1
mmu-miR-6958-3p	1.04123e-05	0.000821472	-4.40098	4.40098	0.00410571	0.0816876	-9.8197	9.8197	0.108931	0.396329	2.23125	2.23125	1	1	1	1
mmu-miR-7006-3p	0.118267	0.265688	-1.2099	1.2099	1.3417e-05	0.00251401	-2.62383	2.62383	0.00168176	0.0514483	2.16863	2.16863	1	1	1	1
mmu-miR-6991-3p	0.128953	0.275397	-1.18916	1.18916	0.00301392	0.0654764	-2.48529	2.48529	0.0118612	0.127291	2.08996	2.08996	1	1	1	1
mmu-miR-3080-5p	0.0118447	0.0539672	-1.9002	1.9002	6.43916e-06	0.00176399	-3.61803	3.61803	0.0133625	0.134635	1.90402	1.90402	1	1	1	1
mmu-miR-5620-5p	0.0101872	0.0500677	-1.9906	1.9906	0.00014503	0.0120778	-3.554	3.554	0.0296095	0.196177	1.78539	1.78539	1	1	1	1
mmu-miR-7651-5p	0.000941496	0.0115681	-1.37169	1.37169	0.00670294	0.102528	-2.42867	2.42867	0.0313599	0.201753	1.77057	1.77057	1	1	1	1
mmu-miR-3963	0.00928883	0.0461058	-1.38589	1.38589	0.000179909	0.0128421	-2.43208	2.43208	0.00424102	0.0775279	1.75489	1.75489	1	1	1	1
mmu-miR-9768-5p	0.160404	0.302991	-1.16327	1.16327	0.000378327	0.0182939	-2.01674	2.01674	0.00708653	0.102487	1.73368	1.73368	1	1	1	1
mmu-miR-503-5p	0.000563069	0.00827491	-8.60308	8.60308	0.0100023	0.128149	-13.4633	13.4633	0.499848	0.695703	1.56494	1.56494	1	1	1	1
mmu-miR-6915-3p	0.000891335	0.0111343	-2.1814	2.1814	0.000661256	0.027534	-3.32968	3.32968	0.0508133	0.264328	1.52639	1.52639	1	1	1	1
mmu-miR-6392-5p	0.0144507	0.0611151	-1.54992	1.54992	7.41414e-05	0.0074092	-2.31555	2.31555	0.0266802	0.188836	1.49398	1.49398	1	1	1	1
mmu-miR-6911-3p	8.43962e-05	0.0021812	-1.67964	1.67964	0.00251375	0.0582287	-2.47987	2.47987	0.0479875	0.258753	1.47642	1.47642	1	1	1	1
mmu-miR-350-5p	0.0005058	0.00777905	-4.98742	4.98742	0.0147279	0.160713	-6.59612	6.59612	0.595119	0.762465	1.32255	1.32255	1	1	1	1
mmu-miR-328-5p	0.00104152	0.0120345	-3.82278	3.82278	2.30452e-06	0.00165374	-4.96601	4.96601	0.182441	0.488335	1.29906	1.29906	1	1	1	1
mmu-miR-7679-3p	1.96279e-07	0.000147111	-2.50573	2.50573	0.000247752	0.0142838	-3.23939	3.23939	0.055583	0.280535	1.29279	1.29279	1	1	1	1
mmu-miR-16-2-3p	0.0263723	0.0904624	-2.12558	2.12558	0.000274583	0.0147	-2.71023	2.71023	0.358757	0.582617	1.27505	1.27505	1	1	1	1
mmu-miR-496a-5p	0.00367882	0.0256491	-2.03457	2.03457	0.0231565	0.207827	-2.45851	2.45851	0.53195	0.719395	1.20837	1.20837	1	1	1	1
mmu-miR-3066-3p	0.00329748	0.0238789	-2.22323	2.22323	0.0017299	0.0463058	-2.6568	2.6568	0.384866	0.59434	1.19502	1.19502	1	1	1	1
mmu-miR-6954-3p	0.0308496	0.100529	-1.98155	1.98155	0.00107056	0.0350888	-2.36171	2.36171	0.492564	0.690696	1.19185	1.19185	1	1	1	1
mmu-miR-6395	0.136446	0.282953	-1.91859	1.91859	0.00252493	0.0582287	-2.24916	2.24916	0.689931	0.830021	1.1723	1.1723	1	1	1	1
mmu-miR-3066-5p	0.00487637	0.029611	-3.84859	3.84859	2.11981e-05	0.00353066	-4.47312	4.47312	0.576739	0.7479	1.16228	1.16228	1	1	1	1
mmu-miR-7054-3p	0.0715013	0.191052	-1.75894	1.75894	0.000607964	0.0268041	-2.01169	2.01169	0.609335	0.77236	1.1437	1.1437	1	1	1	1
mmu-miR-12194-3p	0.000204663	0.00398429	-3.96954	3.96954	0.000537351	0.0244087	-4.5103	4.5103	0.523706	0.716273	1.13623	1.13623	1	1	1	1
mmu-miR-6900-3p	1.82908e-05	0.00097921	-2.58473	2.58473	0.000165365	0.0123941	-2.92874	2.92874	0.228896	0.531151	1.13309	1.13309	1	1	1	1
mmu-miR-467d-3p	0.00938107	0.04641	-2.50309	2.50309	0.00503265	0.0920795	-2.61585	2.61585	0.873922	0.93642	1.04505	1.04505	1	1	1	1
mmu-miR-6940-3p	0.00588523	0.0332904	-2.71549	2.71549	5.70027e-05	0.00610337	-2.81782	2.81782	0.859116	0.92983	1.03768	1.03768	1	1	1	1
mmu-miR-25-5p	7.47623e-05	0.00203761	-22.8227	22.8227	0.00811413	0.111588	-23.4122	23.4122	0.97153	0.988679	1.02583	1.02583	1	1	1	1
mmu-miR-5128	0.00165454	0.0165344	-3.21676	3.21676	0.00522249	0.0931966	-3.28514	3.28514	0.94056	0.970926	1.02125	1.02125	1	1	1	1
mmu-miR-6971-3p	0.00389544	0.0267653	-2.99448	2.99448	1.10955e-05	0.00237602	-3.05313	3.05313	0.922609	0.957551	1.01959	1.01959	1	1	1	1
mmu-miR-6967-3p	0.0018651	0.017258	-2.56684	2.56684	0.0172675	0.174122	-2.36589	2.36589	0.765048	0.879453	-1.08494	1.08494	1	1	1	1
mmu-miR-26a-1-3p	5.6829e-07	0.000207204	-3.00252	3.00252	0.0960678	0.399454	-2.76201	2.76201	0.867384	0.933387	-1.08708	1.08708	1	1	1	1
mmu-miR-6953-3p	0.00163908	0.0164898	-2.7708	2.7708	0.00022783	0.0136607	-2.51086	2.51086	0.555414	0.735754	-1.10353	1.10353	1	1	1	1
mmu-miR-345-3p	0.0003902	0.00642758	-2.15423	2.15423	0.140395	0.399454	-1.80837	1.80837	0.624264	0.779391	-1.19126	1.19126	1	1	1	1
mmu-miR-6939-3p	0.000534594	0.00795994	-2.1953	2.1953	0.0379643	0.268881	-1.84079	1.84079	0.45769	0.66049	-1.19259	1.19259	1	1	1	1
mmu-miR-666-5p	0.00828201	0.0423711	-6.5284	6.5284	0.117456	0.399454	-5.21072	5.21072	0.817504	0.904383	-1.25288	1.25288	1	1	1	1
mmu-miR-541-3p	0.000283876	0.00494802	-5.83576	5.83576	3.49273e-05	0.00475963	-4.56906	4.56906	0.214221	0.515438	-1.27723	1.27723	1	1	1	1
mmu-miR-1943-5p	0.00508761	0.029611	-2.87931	2.87931	0.00323827	0.0690374	-2.24895	2.24895	0.341842	0.582617	-1.28029	1.28029	1	1	1	1
mmu-miR-3535	1.52654e-05	0.00097921	-4.24009	4.24009	0.0444338	0.296028	-3.2886	3.2886	0.573906	0.74548	-1.28933	1.28933	1	1	1	1
mmu-miR-501-5p	0.00243648	0.0200791	-2.08386	2.08386	0.122328	0.399454	-1.60289	1.60289	0.377164	0.587091	-1.30006	1.30006	1	1	1	1
mmu-miR-210-5p	0.000180562	0.00370885	-7.57896	7.57896	0.0159429	0.168299	-5.6803	5.6803	0.563476	0.741418	-1.33425	1.33425	1	1	1	1
mmu-miR-3098-3p	7.22103e-05	0.00203761	-2.63627	2.63627	0.117884	0.399454	-1.90841	1.90841	0.383384	0.59392	-1.3814	1.3814	1	1	1	1
mmu-miR-3083b-5p	0.00822083	0.0422563	-2.32338	2.32338	0.116291	0.399454	-1.63998	1.63998	0.313009	0.582617	-1.41672	1.41672	1	1	1	1
mmu-miR-669a-5p,mmu-miR-669p-5p	0.00617546	0.0345411	-12.0206	12.0206	5.13695e-05	0.0059233	-8.40361	8.40361	0.501489	0.696049	-1.43041	1.43041	1	1	1	1
mmu-miR-673-5p	2.22132e-05	0.00114819	-6.60366	6.60366	4.57507e-05	0.00571503	-4.58388	4.58388	0.0342355	0.213829	-1.44063	1.44063	1	1	1	1
mmu-miR-3101-5p	0.00179414	0.0171029	-2.56559	2.56559	0.116197	0.399454	-1.66917	1.66917	0.207597	0.50931	-1.53704	1.53704	1	1	1	1
mmu-miR-466a-3p,mmu-miR-466e-3p	0.0209599	0.0793405	-4.15759	4.15759	0.00141186	0.0428141	-2.60284	2.60284	0.311412	0.582617	-1.59732	1.59732	1	1	1	1
mmu-miR-1964-5p	0.000151383	0.00328874	-2.31839	2.31839	0.146457	0.399454	-1.40179	1.40179	0.0631762	0.297934	-1.65388	1.65388	1	1	1	1
mmu-miR-1945	0.00596692	0.0335928	-2.47127	2.47127	0.221268	0.472629	-1.39818	1.39818	0.118267	0.405269	-1.7675	1.7675	1	1	1	1
mmu-miR-6516-5p	0.00172506	0.0171029	-2.24968	2.24968	0.195	0.453889	-1.27038	1.27038	0.0386776	0.227624	-1.77086	1.77086	1	1	1	1
mmu-miR-7018-3p	0.00474303	0.029611	-2.02952	2.02952	0.201721	0.456077	-1.11174	1.11174	0.0134866	0.134635	-1.82553	1.82553	1	1	1	1
mmu-miR-7669-3p	0.00410632	0.0269369	-4.03659	4.03659	0.12201	0.399454	-2.09025	2.09025	0.212981	0.514104	-1.93115	1.93115	1	1	1	1
mmu-miR-3077-3p	0.00787342	0.0412666	-3.66672	3.66672	0.000660918	0.027534	-1.87055	1.87055	0.068297	0.311177	-1.96023	1.96023	1	1	1	1
mmu-miR-3073a-5p	0.0040606	0.0269369	-2.06233	2.06233	0.373901	0.535829	-1.04907	1.04907	0.00673287	0.100861	-1.96586	1.96586	1	1	1	1
mmu-miR-129b-5p	0.000839162	0.0107967	-3.56641	3.56641	0.0886898	0.399454	-1.80032	1.80032	0.0835402	0.34403	-1.98099	1.98099	1	1	1	1
mmu-miR-669a-3p,mmu-miR-669o-3p	0.000784186	0.0104026	-12.9829	12.9829	0.00693591	0.103086	-6.52797	6.52797	0.210467	0.512158	-1.98881	1.98881	1	1	1	1
mmu-miR-129b-3p	0.00258292	0.0207048	-2.26058	2.26058	0.221338	0.472629	-1.12795	1.12795	0.00920546	0.11481	-2.00416	2.00416	1	1	1	1
mmu-miR-466b-3p,mmu-miR-466c-3p,mmu-miR-466p-3p	0.00331647	0.0239009	-13.2065	13.2065	0.00103428	0.0350888	-6.46886	6.46886	0.200807	0.500849	-2.04156	2.04156	1	1	1	1
mmu-miR-466n-5p	6.75967e-05	0.00202655	-6.89679	6.89679	0.0232922	0.207827	-3.31179	3.31179	0.106563	0.392475	-2.0825	2.0825	1	1	1	1
mmu-miR-466i-3p	0.00809344	0.0419933	-3.53956	3.53956	0.0148842	0.160713	-1.67355	1.67355	0.0596215	0.289232	-2.115	2.115	1	1	1	1
mmu-miR-1198-3p	0.00090003	0.01115	-5.08956	5.08956	0.124081	0.399454	-2.39683	2.39683	0.196353	0.497336	-2.12346	2.12346	1	1	1	1
mmu-miR-669m-5p,mmu-miR-466m-5p	0.000486914	0.00760297	-5.75687	5.75687	0.000199087	0.0135391	-2.49685	2.49685	0.0102381	0.117152	-2.30565	2.30565	1	1	1	1
mmu-miR-466k	0.0062201	0.0346615	-6.8261	6.8261	0.0183321	0.178441	-2.90465	2.90465	0.135488	0.42938	-2.35006	2.35006	1	1	1	1
mmu-miR-3081-3p	0.000107778	0.00264851	-3.67529	3.67529	0.119976	0.399454	-1.54516	1.54516	0.0215486	0.172734	-2.37859	2.37859	1	1	1	1
mmu-miR-3109-5p	0.00291207	0.0222714	-3.721	3.721	0.0172884	0.174122	-1.55121	1.55121	0.0194457	0.168858	-2.39877	2.39877	1	1	1	1
mmu-miR-3105-5p	1.73033e-05	0.00097921	-11.2834	11.2834	0.00897093	0.121142	-4.65848	4.65848	0.0594768	0.289232	-2.42212	2.42212	1	1	1	1
mmu-miR-218-1-3p	0.00286237	0.0222315	-4.67441	4.67441	0.0778204	0.397142	-1.91882	1.91882	0.0706527	0.316186	-2.43609	2.43609	1	1	1	1
mmu-miR-466g	0.00383201	0.0265934	-13.3828	13.3828	0.000867305	0.0317095	-5.36982	5.36982	0.123995	0.410306	-2.49222	2.49222	1	1	1	1
mmu-miR-152-5p	8.89904e-05	0.00222328	-3.29745	3.29745	0.272845	0.535829	-1.19921	1.19921	0.0032975	0.069663	-2.7497	2.7497	1	1	1	1
mmu-miR-3089-3p	0.000242	0.00442387	-3.90751	3.90751	0.117718	0.399454	-1.39121	1.39121	0.0065729	0.099523	-2.80871	2.80871	1	1	1	1
mmu-miR-5113	0.000112916	0.00273002	-13.4927	13.4927	0.00779914	0.109261	-4.04299	4.04299	0.0219816	0.174341	-3.33731	3.33731	1	1	1	1
mmu-miR-3473d	6.13151e-05	0.00187574	-13.6921	13.6921	0.0775506	0.397142	-3.85029	3.85029	0.0979446	0.375509	-3.55613	3.55613	1	1	1	1
mmu-miR-3095-3p	0.00184474	0.017258	-5.0091	5.0091	0.116781	0.399454	-1.21487	1.21487	0.00415547	0.0774428	-4.12314	4.12314	1	1	1	1
mmu-miR-23a-5p	0.000871147	0.0109735	-5.32263	5.32263	0.143598	0.399454	-1.22817	1.22817	0.0025817	0.0640432	-4.3338	4.3338	1	1	1	1
mmu-miR-7662-3p	3.00846e-05	0.00118129	-14.0981	14.0981	0.0075177	0.106312	-3.22442	3.22442	0.0051668	0.0841851	-4.37231	4.37231	1	1	1	1
mmu-miR-299a-3p	0.000274292	0.00483722	-24.973	24.973	0.0271171	0.222972	-5.60736	5.60736	0.0594831	0.289232	-4.45362	4.45362	1	1	1	1
mmu-miR-3109-3p	0.000181733	0.00370885	-7.94682	7.94682	0.139911	0.399454	-1.45278	1.45278	0.00266085	0.0643325	-5.47007	5.47007	1	1	1	1
mmu-miR-34a-3p	1.3297e-05	0.000906011	-14.6885	14.6885	0.12003	0.399454	-2.16241	2.16241	0.00908915	0.11481	-6.79267	6.79267	1	1	1	1
