# Supplementary material for: Differential RNA packaging into small extracellular vesicles by neurons and astrocytes
Source: Cell Commun Signal. 2021 Jul 10;19:75. doi: 10.1186/s12964-021-00757-4 (PMC8272329; doi:10.1186/s12964-021-00757-4)
Supplement: Supplementary file 5 — Additional file 4. Table S3. RNA sequence motifs discovered in miRNAs upregulated in each cell type and their respective sEVs. [file 12964_2021_757_MOESM5_ESM.xlsx]

## Sheet: Sheet1
Supplementary Table 3 RNA sequence motifs discovered in miRNAs upregulated in each cell type and their respective sEVs.
Group	Motif	# of miRNAs having the motif	Total # of upregulated miRNAs	E-value	miRNAs having the motif
NE	CWGUAR	9	14	7.1	mmu-miR-145a-5p,mmu-miR-143-3p,mmu-miR-199b-3p,mmu-miR-145a-3p,mmu-miR-122-3p,mmu-miR-224-5p,mmu-miR-709,mmu-miR-30d-5p,mmu-miR-10a-5p
AE	GUAC	5	9	3.7	mmu-miR-486b-3p,mmu-miR-126a-3p.1,mmu-miR-150-5p,mmu-miR-126a-5p,mmu-miR-486b-5p
NC	MWCACA	9	73	40	mmu-miR-6958-3p,mmu-miR-673-5p,mmu-miR-541-3p,mmu-miR-6911-3p,mmu-miR-669o-3p,mmu-miR-466g,mmu-miR-466e-3p,mmu-miR-362-3p,mmu-miR-467d-3p
AC	CMCACA	11	161	2.6	mmu-miR-299a-5p,mmu-miR-669f-3p,mmu-miR-466g,mmu-miR-466p-3p,mmu-miR-377-3p,mmu-miR-3057-3p,mmu-miR-532-3p,mmu-miR-467d-3p,mmu-miR-466h-3p,mmu-miR-466i-3p,mmu-miR-1982-3p
