# Supplementary material for: Differential RNA packaging into small extracellular vesicles by neurons and astrocytes
Source: Cell Commun Signal. 2021 Jul 10;19:75. doi: 10.1186/s12964-021-00757-4 (PMC8272329; doi:10.1186/s12964-021-00757-4)
Supplement: Supplementary file 6 — Additional file 5. Table S4. Differentially expressed mRNAs derived from neurons and astrocytes. [file 12964_2021_757_MOESM6_ESM.xlsx]

## Sheet: GroupNC-VS-GroupAC.DEseq2_Metho
Supplementary Table 4 Differentially expressed mRNAs derived from neurons and astrocytes.
Expression levels were calculated using fragments per kilobase of transcript per million (FPKM). Differentially expressed genes (DEGs) between neuronal and astrocytic cells were identified with an absolute fold change ≥ 2 and a positive false discovery rate ≤ 0.05. NC: neurons, AC: astrocytes, Padj: adjusted p-value.
Up/Down: upregulated/downregulated in astrocytes compared to neurons.
Symbol	AC/NC	log2FoldChange(GroupAC/GroupNC)	Pvalue	Padj
Celf3	Down	-8.39345	1.182e-81	2.15561e-77
Dscaml1	Down	-7.98758	6.2605e-74	5.70864e-70
Mgat5b	Down	-7.69014	3.89797e-70	2.36957e-66
Dcx	Down	-9.3396	1.66742e-69	7.60218e-66
Grin1	Down	-6.14776	5.05667e-67	1.53697e-63
Cacna1b	Down	-6.6557	4.57302e-67	1.53697e-63
Atp2b2	Down	-6.42247	3.81681e-66	9.94389e-63
Dlgap3	Down	-6.45066	4.68375e-65	1.06772e-61
Clstn3	Down	-6.40103	4.42353e-64	8.96354e-61
Dlx1	Down	-7.22568	1.23812e-63	2.25796e-60
Mast1	Down	-6.3616	1.4538e-62	2.41027e-59
Kcnq2	Down	-8.38171	3.69121e-62	5.60971e-59
Arpp21	Down	-7.30941	1.62932e-60	2.28568e-57
Celsr3	Down	-7.19964	4.54395e-60	5.91914e-57
Plppr3	Down	-6.35215	2.65295e-59	3.22546e-56
L1cam	Down	-7.20892	3.0902e-58	3.52224e-55
Snap25	Down	-9.03415	1.48657e-56	1.59474e-53
Insm1	Down	-8.31008	1.02795e-55	1.04148e-52
Fam57b	Down	-6.7465	6.90664e-55	6.62928e-52
Syt7	Down	-6.72577	3.2572e-54	2.97008e-51
Prr36	Down	-5.40386	3.9795e-53	3.45591e-50
Tmem130	Down	-8.5232	4.3804e-53	3.63115e-50
Sptbn2	Down	-6.1125	4.87465e-53	3.86517e-50
Sp9	Down	-8.24389	7.52817e-53	5.52505e-50
Myt1l	Down	-8.05976	7.57396e-53	5.52505e-50
Tmem145	Down	-7.07318	1.11993e-52	7.85547e-50
Shank1	Down	-6.80631	2.35177e-52	1.58849e-49
Camkv	Down	-7.03324	8.64844e-51	5.63291e-48
Actl6b	Down	-9.01008	2.97277e-50	1.86946e-47
Cplx1	Down	-8.74714	1.33569e-49	8.11964e-47
Crmp1	Down	-7.08964	1.52596e-49	8.97708e-47
Scrt1	Down	-10.2991	1.06609e-48	6.07573e-46
Elfn2	Down	-8.13358	2.23285e-46	1.23395e-43
Slit1	Down	-6.92903	4.87215e-46	2.58036e-43
Rbfox3	Down	-7.35513	4.95216e-46	2.58036e-43
Iqsec3	Down	-6.44367	4.10409e-45	2.07906e-42
Srrm3	Down	-7.43454	1.00627e-44	4.95981e-42
Calb2	Down	-8.6404	1.30349e-44	6.25572e-42
Slc14a1	Up	5.03069	1.84571e-44	8.63082e-42
Bsn	Down	-5.0591	3.47925e-44	1.58628e-41
Mpped1	Down	-8.90139	5.82047e-44	2.58897e-41
Rab3c	Down	-8.44652	1.92031e-43	8.33826e-41
Gpr17	Down	-7.45831	2.30366e-43	9.77019e-41
Prokr2	Down	-9.28655	2.40181e-43	9.95495e-41
Foxc1	Up	5.53096	6.24108e-43	2.5293e-40
Elavl3	Down	-5.6971	7.79888e-43	3.09192e-40
Synpr	Down	-6.97039	1.13295e-42	4.3961e-40
Scn3a	Down	-5.45327	7.29055e-42	2.76995e-39
Lrrc7	Down	-6.02884	8.9773e-42	3.34121e-39
Bcl11a	Down	-7.2395	9.8715e-42	3.60053e-39
Sez6l2	Down	-6.13855	3.62808e-41	1.29736e-38
Kif26a	Down	-5.64157	8.99923e-41	3.15613e-38
B4galnt4	Down	-5.19975	1.04868e-40	3.54162e-38
Dlx5	Down	-7.63997	1.03219e-40	3.54162e-38
Pax2	Up	6.54224	1.59583e-40	5.29147e-38
Gprin1	Down	-5.93532	1.79286e-40	5.83864e-38
Tenm2	Down	-8.10119	1.8291e-40	5.85215e-38
Jph4	Down	-5.24699	1.91904e-40	6.03407e-38
Efnb3	Down	-5.21593	6.17803e-40	1.90964e-37
Cntn2	Down	-6.39594	8.31101e-40	2.52613e-37
Ina	Down	-6.78098	1.33312e-39	3.98558e-37
Scrt2	Down	-10.0007	2.49351e-39	7.33453e-37
Rcor2	Down	-5.41317	3.59394e-39	1.04036e-36
Psd	Down	-4.52573	1.42518e-38	4.0611e-36
Arhgap33	Down	-4.51842	2.4786e-38	6.95418e-36
Brinp2	Down	-5.30908	7.07391e-38	1.95465e-35
Gad2	Down	-6.62568	1.05033e-37	2.85894e-35
Cdk5r1	Down	-5.339	1.559e-37	4.1205e-35
Atp2b3	Down	-7.22344	1.55858e-37	4.1205e-35
Myt1	Down	-6.66085	2.26702e-37	5.90623e-35
Slc32a1	Down	-9.87479	3.82336e-37	9.82065e-35
Slc29a4	Down	-5.61275	4.58219e-37	1.16063e-34
Adarb2	Down	-8.45075	5.95704e-37	1.4882e-34
Sp8	Down	-5.54106	9.45747e-37	2.33076e-34
Rbfox1	Down	-8.43578	2.30668e-36	5.60891e-34
Dync1i1	Down	-7.05429	9.37665e-36	2.25003e-33
Shisa7	Down	-5.92709	1.01324e-35	2.39981e-33
Grip2	Down	-9.14901	1.91633e-35	4.48053e-33
Tmem176a	Up	4.73157	3.31782e-35	7.65913e-33
Srrm4	Down	-4.32298	4.71907e-35	1.07577e-32
Grm4	Down	-6.59101	6.74999e-35	1.51975e-32
Sptbn4	Down	-4.80748	7.96575e-35	1.7716e-32
Npvf	Up	7.59021	2.30579e-34	5.06636e-32
Gad1	Down	-5.76967	2.38003e-34	5.16722e-32
Gng4	Down	-7.78745	3.95612e-34	8.48798e-32
Stmn4	Down	-6.1211	1.069e-33	2.2669e-31
Asxl3	Down	-6.52116	1.14722e-33	2.4048e-31
Ttc9b	Down	-5.79392	2.53877e-33	5.26132e-31
Ppfia3	Down	-4.48399	3.09968e-33	6.35155e-31
St8sia3	Down	-10.2972	3.24126e-33	6.56787e-31
Hpca	Down	-7.66827	7.89457e-33	1.58212e-30
Zfp711	Down	-6.0005	9.71805e-33	1.92639e-30
Srcin1	Down	-4.83462	1.19621e-32	2.34573e-30
Neurod2	Down	-10.8945	2.11347e-32	4.10036e-30
Tub	Down	-4.67776	3.30921e-32	6.35264e-30
Syt16	Down	-6.733	3.46495e-32	6.58232e-30
Nrep	Down	-4.76614	3.6925e-32	6.94228e-30
Rimkla	Down	-4.8318	4.14147e-32	7.70693e-30
Trank1	Down	-6.6063	4.44861e-32	8.19488e-30
Cdkn2b	Up	4.99332	5.37593e-32	9.80409e-30
Rps6kl1	Down	-6.61064	7.34959e-32	1.32707e-29
Jph3	Down	-4.79468	1.20274e-31	2.15044e-29
Phf24	Down	-6.82796	1.44233e-31	2.55376e-29
Hrk	Down	-6.12974	2.23015e-31	3.9107e-29
Vash2	Down	-5.38796	2.56995e-31	4.46364e-29
Prmt8	Down	-7.20595	2.59469e-31	4.4641e-29
Csrnp3	Down	-7.17094	3.41914e-31	5.82756e-29
Dll3	Down	-5.03139	5.34853e-31	9.03159e-29
Tbr1	Down	-8.81206	5.68835e-31	9.51729e-29
Cnr1	Down	-5.80987	5.75895e-31	9.54781e-29
Unc13a	Down	-4.51418	6.17365e-31	1.01431e-28
Ifit3b	Up	5.45497	7.71569e-31	1.25635e-28
Kcnip2	Down	-6.93584	7.8092e-31	1.26032e-28
Vstm2l	Down	-8.03062	7.89168e-31	1.26246e-28
Cacna1g	Down	-5.49306	8.79744e-31	1.39512e-28
Fam163b	Down	-8.79334	9.7266e-31	1.52917e-28
Rph3a	Down	-6.48369	9.97292e-31	1.5545e-28
Snap91	Down	-4.40455	2.28522e-30	3.53182e-28
Hecw1	Down	-8.5106	3.35454e-30	5.1409e-28
Syt6	Down	-4.89342	5.13269e-30	7.80041e-28
Clstn2	Down	-5.44088	5.73384e-30	8.64198e-28
D430041D05Rik	Down	-5.92505	8.52552e-30	1.27443e-27
Serpina3n	Up	5.20572	1.23711e-29	1.83424e-27
Sult4a1	Down	-4.45095	1.5914e-29	2.34052e-27
Cdk5r2	Down	-6.34213	1.63664e-29	2.3878e-27
Islr2	Down	-7.3337	1.94028e-29	2.80832e-27
Tenm4	Down	-4.14126	2.00088e-29	2.87324e-27
Amer3	Down	-9.10703	2.55912e-29	3.64615e-27
Prrt4	Down	-6.71169	2.84652e-29	4.02418e-27
Ablim3	Down	-5.31943	3.06001e-29	4.29273e-27
Elavl4	Down	-5.46181	5.87923e-29	8.1847e-27
Asic1	Down	-4.22936	6.49664e-29	8.97569e-27
Slitrk1	Down	-6.28689	7.25212e-29	9.94413e-27
Bcat1	Down	-5.22701	1.59394e-28	2.16931e-26
Ass1	Up	4.53946	1.60984e-28	2.17472e-26
Draxin	Down	-4.34799	1.89094e-28	2.53566e-26
Dlx2	Down	-5.02919	2.45256e-28	3.26477e-26
Nol4	Down	-4.73162	2.58955e-28	3.42215e-26
Chrnb2	Down	-4.07305	2.86832e-28	3.76328e-26
Oprl1	Down	-5.2698	4.06933e-28	5.30089e-26
Pak7	Down	-7.0731	5.4417e-28	7.03832e-26
Stxbp5l	Down	-4.79335	5.85683e-28	7.5219e-26
Lgi1	Down	-6.42999	6.08248e-28	7.75708e-26
Dlg2	Down	-6.89084	7.81366e-28	9.89567e-26
Rab33a	Down	-5.4054	8.16343e-28	1.02673e-25
Scn8a	Down	-4.57315	2.41289e-27	3.01397e-25
Usp29	Down	-7.37225	3.71564e-27	4.60967e-25
Otud7a	Down	-4.65072	4.09885e-27	5.05072e-25
Gabrg2	Down	-10.4204	8.01117e-27	9.80535e-25
Celf5	Down	-3.73927	8.42782e-27	1.02465e-24
Frmd7	Down	-9.57908	8.97625e-27	1.08411e-24
Ifit3	Up	5.94301	9.10821e-27	1.09281e-24
Dnajc6	Down	-5.3814	1.14656e-26	1.36665e-24
Bcas1	Down	-5.20507	1.17582e-26	1.39243e-24
Prkcz	Down	-4.02171	1.1991e-26	1.41084e-24
Ank1	Down	-3.88459	1.32246e-26	1.546e-24
Agap2	Down	-4.19237	1.60271e-26	1.8617e-24
C1qtnf5	Up	4.67024	2.09717e-26	2.42064e-24
Syn3	Down	-5.13867	2.6375e-26	3.02516e-24
Chd5	Down	-5.25778	3.16045e-26	3.60232e-24
Sema6c	Down	-4.32181	3.25398e-26	3.68589e-24
Shtn1	Down	-4.58513	4.60473e-26	5.18373e-24
Phactr3	Down	-5.34945	4.86902e-26	5.44763e-24
Rnf112	Down	-5.92079	5.1547e-26	5.73209e-24
Epha3	Down	-7.01788	5.44129e-26	6.01411e-24
Sfrp2	Down	-5.81629	6.12204e-26	6.72576e-24
Plch2	Down	-5.38716	8.61685e-26	9.40991e-24
Igsf21	Down	-4.43318	1.27845e-25	1.3878e-23
Pgbd5	Down	-4.27468	1.45348e-25	1.56847e-23
Caly	Down	-6.73729	2.01135e-25	2.1577e-23
Tmem169	Down	-4.49941	2.11071e-25	2.25105e-23
Sptb	Down	-4.17764	2.38757e-25	2.53152e-23
2020-09-04	Up	4.68353	3.05375e-25	3.21915e-23
Clvs1	Down	-7.17076	3.36616e-25	3.52808e-23
Vwa5b2	Down	-6.79721	3.77341e-25	3.93232e-23
Lmo3	Down	-5.53016	4.99503e-25	5.17582e-23
Tmem151b	Down	-4.83292	5.22948e-25	5.38814e-23
Clcf1	Up	5.58457	7.86671e-25	8.05984e-23
Dpp10	Down	-6.198	1.2506e-24	1.26706e-22
Mpp3	Down	-5.5834	1.24808e-24	1.26706e-22
Hcn4	Down	-6.10312	1.38609e-24	1.39658e-22
Mex3b	Down	-5.20668	1.6362e-24	1.63953e-22
Sprn	Down	-6.39325	1.73999e-24	1.734e-22
Rhoj	Up	4.50018	2.00816e-24	1.99037e-22
Sstr1	Down	-7.39415	2.02241e-24	1.99366e-22
Samd9l	Up	4.12023	2.05152e-24	2.01148e-22
Ccdc80	Up	3.42337	2.39901e-24	2.33961e-22
Itih3	Up	3.84029	2.65555e-24	2.57602e-22
Grm2	Down	-7.24271	2.71577e-24	2.6205e-22
Cpne5	Down	-5.71873	2.94935e-24	2.83091e-22
Casp12	Up	5.02568	3.40554e-24	3.25166e-22
Kcnt1	Down	-4.61003	3.56733e-24	3.38841e-22
Slitrk3	Down	-4.62521	4.1814e-24	3.9511e-22
Bcl11b	Down	-5.86652	4.43021e-24	4.16463e-22
Cpne4	Down	-10.0356	4.84556e-24	4.53172e-22
Hcn3	Down	-4.11069	5.6951e-24	5.29906e-22
Anxa3	Up	4.77355	7.52843e-24	6.96934e-22
Rasl11a	Up	4.98246	9.03318e-24	8.32011e-22
Dcc	Down	-5.01008	1.13796e-23	1.04286e-21
Kalrn	Down	-3.86701	1.20957e-23	1.10294e-21
Rab15	Down	-4.56046	1.39052e-23	1.26164e-21
Camk2b	Down	-3.85767	1.40547e-23	1.26889e-21
Ggta1	Up	3.65327	1.96018e-23	1.76097e-21
Celf6	Down	-6.16603	2.3289e-23	2.08196e-21
Ntsr1	Down	-9.95024	2.55876e-23	2.2763e-21
Tro	Down	-3.96421	2.78091e-23	2.46191e-21
Gpr21	Down	-6.6099	2.95236e-23	2.58856e-21
Celf4	Down	-4.58069	2.9469e-23	2.58856e-21
Rell2	Down	-5.27183	3.09056e-23	2.69678e-21
D430019H16Rik	Down	-5.21005	3.37163e-23	2.92802e-21
Spns2	Down	-4.73614	3.41883e-23	2.95494e-21
4931428F04Rik	Down	-4.26155	4.08878e-23	3.51732e-21
Ccnd1	Up	5.21249	4.95885e-23	4.24575e-21
Cpne6	Down	-8.7898	6.84663e-23	5.83467e-21
Elavl2	Down	-5.17855	7.96426e-23	6.75554e-21
Nos1	Down	-5.56563	8.02208e-23	6.77309e-21
Unc5a	Down	-5.90078	8.20422e-23	6.89495e-21
Atcay	Down	-4.24317	9.5262e-23	7.96923e-21
Wnk2	Down	-3.25558	1.16213e-22	9.67755e-21
Epha7	Down	-4.41135	1.33428e-22	1.10605e-20
Cacna1i	Down	-9.61976	1.55373e-22	1.28214e-20
Add2	Down	-5.30335	1.63332e-22	1.34175e-20
Tmem178	Down	-4.65269	1.93701e-22	1.58409e-20
Shc2	Down	-3.7633	1.99278e-22	1.62242e-20
Cygb	Down	-4.19532	2.04149e-22	1.65469e-20
Ppfia2	Down	-5.35378	2.58461e-22	2.08564e-20
Timp3	Up	4.61867	2.7343e-22	2.19671e-20
Mxra8	Up	4.79473	3.64409e-22	2.91479e-20
Rap1gap	Down	-3.43839	4.20112e-22	3.34567e-20
Cdkn2a	Up	6.22903	5.73098e-22	4.53417e-20
Cacng2	Down	-9.63881	5.74665e-22	4.53417e-20
Camsap3	Down	-4.00281	5.76809e-22	4.53417e-20
Fbll1	Down	-6.44619	7.09637e-22	5.55436e-20
Rras	Up	4.39988	7.30218e-22	5.69102e-20
Armcx4	Down	-3.81352	8.38295e-22	6.50553e-20
Clmp	Down	-6.26156	8.82889e-22	6.82256e-20
Trpc4	Down	-6.4344	8.91049e-22	6.85656e-20
St18	Down	-5.66241	9.84938e-22	7.54719e-20
B3gat1	Down	-4.60589	1.09372e-21	8.34565e-20
Syp	Down	-3.6427	1.33812e-21	1.0168e-19
Rltpr	Down	-4.39712	1.45932e-21	1.1043e-19
Nbl1	Up	3.70561	1.68386e-21	1.26895e-19
Tubb3	Down	-5.05686	2.1164e-21	1.58835e-19
Sdc4	Up	4.2279	2.26277e-21	1.69123e-19
Lrrc16b	Down	-4.38871	3.0519e-21	2.27173e-19
Cpq	Up	3.9822	3.46907e-21	2.57177e-19
5330417C22Rik	Down	-5.65709	3.96519e-21	2.92766e-19
Fstl5	Down	-5.2307	5.6002e-21	4.11818e-19
Brsk2	Down	-3.70449	5.85221e-21	4.28622e-19
Slc17a6	Down	-9.54039	5.92462e-21	4.3219e-19
Ifit1	Up	4.51704	6.646e-21	4.82881e-19
Fgfrl1	Up	3.86773	7.01926e-21	5.07977e-19
Fam78b	Down	-4.75616	7.40569e-21	5.33825e-19
Sema4a	Down	-4.11921	7.84271e-21	5.631e-19
Sorcs3	Down	-6.24457	8.05399e-21	5.76002e-19
Homer2	Down	-4.28385	8.86095e-21	6.31239e-19
Cd44	Up	3.73484	9.54336e-21	6.77207e-19
Ly6h	Down	-4.47019	9.93359e-21	7.02166e-19
Ralyl	Down	-6.83371	1.04763e-20	7.37668e-19
Tmem150c	Down	-6.22515	1.13649e-20	7.97159e-19
Ptpn5	Down	-5.01119	1.20938e-20	8.45037e-19
Bex2	Down	-4.12833	1.22155e-20	8.50283e-19
Pcnx2	Down	-5.99233	1.29959e-20	9.01161e-19
Cntf	Up	4.1825	1.33192e-20	9.20087e-19
Efna2	Down	-3.7747	1.36776e-20	9.41275e-19
Ifitm2	Up	4.17598	1.37336e-20	9.41578e-19
Elovl2	Down	-4.0732	1.46351e-20	9.99629e-19
Cebpd	Up	4.47519	1.51898e-20	1.03364e-18
Grid2ip	Down	-6.04824	1.54627e-20	1.0483e-18
Mpp6	Up	3.37293	1.87494e-20	1.26174e-18
Neu4	Down	-6.93231	1.87209e-20	1.26174e-18
Rundc3b	Down	-5.37148	1.8999e-20	1.27384e-18
Cacna1h	Down	-3.71982	2.06048e-20	1.37645e-18
Slc12a5	Down	-3.55384	2.18786e-20	1.4562e-18
Kif5a	Down	-3.21182	2.28668e-20	1.51644e-18
Pik3c2b	Down	-4.12377	2.31729e-20	1.53117e-18
C1ra	Up	3.96678	2.70553e-20	1.78125e-18
Kcnh4	Down	-5.32426	3.46369e-20	2.2722e-18
Prkar2b	Down	-4.56034	3.88899e-20	2.54206e-18
Scn1a	Down	-5.38655	5.75233e-20	3.74662e-18
Gng2	Down	-5.44747	6.04141e-20	3.9209e-18
Begain	Down	-3.63148	6.57947e-20	4.25496e-18
Golga7b	Down	-5.96252	7.67022e-20	4.94282e-18
Parp3	Up	3.27503	8.83824e-20	5.67546e-18
Asic4	Down	-8.33922	9.14489e-20	5.85177e-18
Ano4	Down	-4.23711	1.02101e-19	6.51053e-18
Stac2	Down	-4.05416	1.20791e-19	7.67547e-18
Spock2	Down	-4.74193	1.26019e-19	7.9799e-18
Hbegf	Up	3.87975	1.34096e-19	8.46195e-18
Ube2ql1	Down	-5.70414	1.36767e-19	8.60077e-18
Fbn2	Down	-3.55435	1.41979e-19	8.89781e-18
Lzts1	Down	-5.77851	1.57623e-19	9.84444e-18
Sema3b	Up	4.50003	1.59784e-19	9.9453e-18
Lrfn5	Down	-6.77999	1.60521e-19	9.95721e-18
Lcat	Up	3.65714	1.70835e-19	1.05611e-17
Hist3h2ba	Down	-4.03031	1.79049e-19	1.10315e-17
Mafk	Up	2.86823	2.00015e-19	1.22818e-17
Cux2	Down	-4.39086	2.4469e-19	1.49746e-17
Mpped2	Down	-4.09499	2.51793e-19	1.53577e-17
Serpinf1	Up	5.76544	2.67301e-19	1.62492e-17
Adcyap1r1	Down	-4.38421	2.82835e-19	1.71364e-17
Efemp1	Up	3.97565	3.00521e-19	1.81477e-17
Rpe65	Up	6.65052	3.08858e-19	1.85896e-17
Gstt3	Up	4.40753	3.11987e-19	1.87162e-17
Mycn	Down	-5.0848	3.19066e-19	1.9078e-17
Cacna1e	Down	-4.73032	3.83836e-19	2.28759e-17
Gabra3	Down	-5.00447	4.00992e-19	2.38205e-17
Epas1	Up	3.80005	4.63258e-19	2.743e-17
Twist1	Up	6.36367	5.18054e-19	3.05752e-17
Tspan4	Up	2.92676	6.76819e-19	3.98166e-17
Ap3b2	Down	-3.02656	6.89385e-19	4.04254e-17
Sv2a	Down	-3.13539	7.84917e-19	4.58799e-17
Cbln2	Down	-7.56682	8.3416e-19	4.86025e-17
Glra2	Down	-7.28126	9.30325e-19	5.40329e-17
Hcn1	Down	-5.96044	1.00228e-18	5.8027e-17
Gnal	Down	-3.68073	1.10686e-18	6.38792e-17
Pla2g4e	Down	-8.93218	1.16767e-18	6.7176e-17
Sez6l	Down	-5.02029	1.18856e-18	6.81626e-17
Ifi202b	Up	4.06232	1.24407e-18	7.11228e-17
Akap12	Up	3.81554	1.25842e-18	7.17181e-17
Rpp25	Down	-5.35639	1.35096e-18	7.67525e-17
Tbc1d30	Down	-3.83954	1.42541e-18	8.07305e-17
Edaradd	Down	-6.18044	1.45564e-18	8.21875e-17
Dnm1	Down	-3.76682	1.52419e-18	8.57923e-17
Mmp19	Up	4.30445	1.7148e-18	9.62242e-17
Timp1	Up	5.01895	1.81725e-18	1.0166e-16
Diras1	Down	-4.11507	1.93913e-18	1.08146e-16
Pcdha3	Down	-4.81776	1.97823e-18	1.09991e-16
Zic3	Up	2.70089	2.03876e-18	1.13012e-16
Thy1	Up	4.41961	2.18521e-18	1.20763e-16
Slc17a7	Down	-5.39542	2.28589e-18	1.25945e-16
Dlx6	Down	-7.85434	2.29514e-18	1.26074e-16
Vsnl1	Down	-6.7558	2.38873e-18	1.30821e-16
Necab1	Down	-4.86414	2.66805e-18	1.4568e-16
Tcf7	Up	3.76073	3.3689e-18	1.83399e-16
Il34	Up	4.3651	3.76377e-18	2.04286e-16
Dbp	Up	3.83289	4.06462e-18	2.1996e-16
Camk1g	Down	-4.29747	4.33699e-18	2.34005e-16
Slco5a1	Down	-3.45543	5.19858e-18	2.79665e-16
Rom1	Up	3.43917	5.97119e-18	3.20284e-16
Cntnap4	Down	-5.14331	6.04108e-18	3.23082e-16
Prrx1	Up	2.71804	6.24599e-18	3.33065e-16
Gipr	Down	-6.12999	6.77193e-18	3.5797e-16
Dact1	Down	-4.30697	6.73285e-18	3.5797e-16
Elk3	Up	2.74865	6.75359e-18	3.5797e-16
Zfp804a	Down	-8.06029	7.77525e-18	4.09819e-16
Pdlim2	Up	5.03599	7.86611e-18	4.13413e-16
Ngf	Up	4.81271	8.64065e-18	4.52815e-16
Ryr1	Down	-5.50603	9.02693e-18	4.71702e-16
Neb	Down	-4.09938	9.63318e-18	5.01944e-16
Mapt	Down	-4.46122	1.03731e-17	5.38959e-16
Maff	Up	3.61295	1.084e-17	5.61616e-16
Gpr26	Down	-7.90033	1.25689e-17	6.49344e-16
Enpp6	Down	-5.52365	1.47853e-17	7.61692e-16
Bdnf	Up	3.77414	1.50041e-17	7.70789e-16
Panx1	Down	-3.44083	1.52765e-17	7.82576e-16
Lrrc55	Down	-5.14716	1.71661e-17	8.76914e-16
Vamp5	Up	4.30107	1.75732e-17	8.95204e-16
Cd34	Up	5.05873	1.81185e-17	9.2041e-16
Ank3	Down	-3.27075	1.89991e-17	9.62465e-16
Podxl2	Down	-2.85094	1.92528e-17	9.72613e-16
Nup210	Down	-3.45269	1.98623e-17	1.00063e-15
Fam43b	Down	-5.24774	2.01406e-17	1.01186e-15
Kcnj3	Down	-5.16503	2.12506e-17	1.06469e-15
Bhlhe41	Up	3.16668	2.13319e-17	1.06584e-15
Sbk1	Down	-4.01421	2.18985e-17	1.09116e-15
Sqrdl	Up	3.3362	2.56686e-17	1.26934e-15
Wnt9a	Up	3.72311	2.55763e-17	1.26934e-15
Rcsd1	Up	3.66712	2.56833e-17	1.26934e-15
Prr18	Down	-3.35846	2.61408e-17	1.28846e-15
Gdap1	Down	-4.7544	2.76966e-17	1.36146e-15
Skap2	Up	2.83843	3.02544e-17	1.4832e-15
Fgf1	Up	3.7252	3.20759e-17	1.56828e-15
Neurod1	Down	-7.89629	3.39534e-17	1.65564e-15
Aspg	Up	4.50657	3.45681e-17	1.67827e-15
Dll1	Down	-3.75257	3.46017e-17	1.67827e-15
Dbpht2	Down	-4.0644	3.54722e-17	1.71593e-15
Sema4g	Down	-2.96705	3.91316e-17	1.88794e-15
Klc3	Up	3.95753	4.12993e-17	1.98727e-15
Pcdha7	Down	-6.30135	4.37657e-17	2.10041e-15
Galnt18	Up	3.42493	4.62563e-17	2.21411e-15
Dscam	Down	-4.2449	4.90855e-17	2.34338e-15
Aldh1a1	Up	5.60744	5.12989e-17	2.44266e-15
Tspan11	Down	-6.25443	5.29986e-17	2.51702e-15
Sod3	Up	5.88566	5.51533e-17	2.61255e-15
Spock3	Down	-6.01632	5.91295e-17	2.79364e-15
Epha8	Down	-8.58417	7.24784e-17	3.41548e-15
C3	Up	3.85158	7.491e-17	3.52096e-15
Adamts17	Down	-3.4946	7.56174e-17	3.54507e-15
Plekha1	Down	-2.85996	7.61869e-17	3.56261e-15
Mrps6	Up	2.93878	7.67018e-17	3.57752e-15
Jag2	Down	-3.86611	8.46682e-17	3.93902e-15
Plxdc2	Up	3.05419	9.04668e-17	4.19807e-15
Unc5d	Down	-5.62216	1.02239e-16	4.73232e-15
Mdga1	Down	-2.65616	1.02769e-16	4.74481e-15
Akap2	Up	3.05631	1.04546e-16	4.81465e-15
Slc25a18	Up	3.78555	1.14025e-16	5.23797e-15
Cd59a	Up	4.63777	1.22274e-16	5.60279e-15
Xkr7	Down	-7.58897	1.34466e-16	6.14601e-15
Abcc8	Down	-7.66022	1.37459e-16	6.2671e-15
Lhfpl4	Down	-2.7424	1.46466e-16	6.66111e-15
Chd3	Down	-2.45463	1.48783e-16	6.74964e-15
Nav1	Down	-2.78263	1.90171e-16	8.60583e-15
Sh3rf2	Up	4.92176	1.92521e-16	8.69062e-15
Mcf2l	Down	-3.19592	2.00397e-16	9.02382e-15
Cnn2	Up	4.51652	2.02145e-16	9.08012e-15
Sst	Down	-8.80307	2.18107e-16	9.74906e-15
Parp6	Down	-3.12752	2.17603e-16	9.74906e-15
Dpp6	Down	-4.41307	2.28504e-16	1.01888e-14
Ddx58	Up	3.45113	2.36474e-16	1.05185e-14
Stmn3	Down	-4.10994	2.52281e-16	1.11943e-14
Pea15a	Up	3.40453	2.64849e-16	1.17234e-14
Sh3gl2	Down	-4.39873	2.86607e-16	1.26558e-14
Cd302	Up	3.06189	2.90664e-16	1.2804e-14
Rnf165	Down	-3.54143	2.97672e-16	1.30811e-14
Axl	Up	3.07854	3.40986e-16	1.49485e-14
Bcl3	Up	4.15548	3.44688e-16	1.50745e-14
Serping1	Up	3.42922	3.90768e-16	1.70095e-14
Chga	Down	-4.44304	3.90799e-16	1.70095e-14
Kcnh7	Down	-5.5219	4.0116e-16	1.7419e-14
Smoc1	Down	-2.51672	4.02838e-16	1.74503e-14
Gbp2	Up	3.08158	4.15984e-16	1.7977e-14
Rims1	Down	-4.83389	4.79035e-16	2.06528e-14
Sox11	Down	-4.42291	5.17049e-16	2.22311e-14
Runx1t1	Down	-3.77685	5.18079e-16	2.22311e-14
Cald1	Up	3.80958	5.57382e-16	2.38614e-14
Kcnv1	Down	-7.75178	5.67384e-16	2.42327e-14
Wnt5b	Up	2.80962	5.72554e-16	2.43964e-14
Sh3gl3	Down	-3.74798	5.84344e-16	2.48408e-14
Foxo6	Down	-4.40586	6.4173e-16	2.72168e-14
Tceal6	Down	-5.19685	6.43296e-16	2.72199e-14
Cacng3	Down	-7.62686	6.79901e-16	2.87022e-14
Ccsap	Down	-3.15706	6.87087e-16	2.89386e-14
Exoc3l4	Up	4.28952	7.12547e-16	2.99418e-14
Fzd10	Up	4.62868	7.51073e-16	3.14881e-14
Clcn1	Down	-6.61776	7.78052e-16	3.25443e-14
Slco1a4	Up	5.83635	7.91877e-16	3.30468e-14
Sorbs3	Up	3.72005	8.30017e-16	3.45594e-14
Dusp8	Down	-3.20954	8.4309e-16	3.50238e-14
Sphk1	Up	5.22839	8.61804e-16	3.57198e-14
Vwa1	Up	4.1881	8.94351e-16	3.69217e-14
Cbln1	Down	-5.71559	8.9485e-16	3.69217e-14
Il7	Up	5.12781	9.97061e-16	4.10461e-14
Pcsk2	Down	-4.96952	1.05163e-15	4.31948e-14
Eva1b	Up	3.71175	1.05708e-15	4.33213e-14
S100a4	Up	4.94341	1.08831e-15	4.45011e-14
Lrrtm1	Down	-3.82145	1.11806e-15	4.56155e-14
Nrxn3	Down	-3.10775	1.15631e-15	4.70707e-14
Igfbp5	Up	3.42095	1.17167e-15	4.75895e-14
Ppp2r2c	Down	-4.01051	1.20618e-15	4.88825e-14
Nnat	Down	-3.34388	1.40647e-15	5.68733e-14
Sarm1	Down	-2.65956	1.43304e-15	5.78194e-14
Kit	Down	-3.67504	1.51267e-15	6.08973e-14
Tmem63c	Down	-5.54726	1.72215e-15	6.91782e-14
Doc2b	Down	-4.67403	1.8685e-15	7.48919e-14
Plxnb3	Down	-4.05701	1.93937e-15	7.75621e-14
Tmeff1	Down	-4.03185	1.97773e-15	7.8923e-14
Cnn1	Up	6.0362	2.01216e-15	8.01217e-14
Unc80	Down	-4.16789	2.05444e-15	8.1627e-14
Zfp663	Down	-6.79232	2.09182e-15	8.29317e-14
Adamts19	Down	-7.30219	2.19978e-15	8.70227e-14
Ccdc92b	Down	-3.7792	2.30495e-15	9.09858e-14
Spock1	Down	-4.36761	2.45208e-15	9.65845e-14
C77370	Down	-5.27112	2.61307e-15	1.02704e-13
2010300C02Rik	Down	-4.28937	2.75347e-15	1.07989e-13
Eomes	Down	-5.6043	3.03017e-15	1.18586e-13
Sugct	Up	4.44927	3.04979e-15	1.19098e-13
Khdrbs2	Down	-6.74143	3.18115e-15	1.23963e-13
Fam107a	Up	3.12866	3.82565e-15	1.4876e-13
Oaf	Up	3.08772	4.12164e-15	1.59928e-13
Osbpl3	Up	3.07936	4.21882e-15	1.63351e-13
Fmod	Up	5.65297	4.32763e-15	1.6721e-13
Mvp	Up	3.21289	4.39401e-15	1.69416e-13
Dlgap2	Down	-8.21145	4.54378e-15	1.7482e-13
Nell1	Down	-5.03382	4.64792e-15	1.78451e-13
Pcdha5	Down	-5.66335	4.72928e-15	1.81193e-13
Atp8a2	Down	-4.51149	5.98316e-15	2.28752e-13
Slc1a1	Down	-3.34003	6.03399e-15	2.30213e-13
Mycl	Down	-3.97309	6.06223e-15	2.30808e-13
Sh3bgr	Up	3.72385	6.12765e-15	2.32812e-13
Ptpru	Down	-3.44496	6.15708e-15	2.33444e-13
Dpysl4	Down	-2.37122	6.79e-15	2.56907e-13
Lhx6	Down	-4.79295	7.30463e-15	2.75807e-13
Osmr	Up	4.01455	7.50232e-15	2.82103e-13
Zfp57	Down	-4.78795	7.49032e-15	2.82103e-13
Sphkap	Down	-5.30025	7.84055e-15	2.94214e-13
Ddn	Down	-4.52572	7.96832e-15	2.98395e-13
Tmem176b	Up	3.12348	9.08245e-15	3.39419e-13
Gabra5	Down	-5.04901	1.03646e-14	3.86544e-13
2700081O15Rik	Down	-2.90084	1.04065e-14	3.87313e-13
Grip1	Down	-2.56635	1.07861e-14	4.00625e-13
Igtp	Up	3.38953	1.0854e-14	4.02264e-13
Atp13a4	Up	3.61391	1.08744e-14	4.02264e-13
Nacad	Down	-2.44064	1.13465e-14	4.18879e-13
Dchs1	Down	-3.96373	1.18819e-14	4.37759e-13
Fa2h	Down	-5.5185	1.21887e-14	4.48156e-13
Has3	Down	-3.55352	1.27241e-14	4.66899e-13
Fam155a	Down	-4.26895	1.31897e-14	4.83015e-13
Etv5	Up	2.7542	1.3356e-14	4.88122e-13
Ptpro	Down	-3.91971	1.39846e-14	5.10076e-13
Fzd6	Up	2.99952	1.41984e-14	5.16838e-13
Zcchc12	Down	-2.77634	1.50189e-14	5.45616e-13
Cst3	Up	2.65167	1.64875e-14	5.97778e-13
C530008M17Rik	Down	-3.81517	1.69721e-14	6.14126e-13
Jak3	Up	3.13022	1.81006e-14	6.53663e-13
Icam1	Up	3.836	1.94988e-14	7.02766e-13
Ltbp1	Up	3.52798	1.95491e-14	7.0319e-13
P2ry2	Up	3.09786	2.00827e-14	7.20962e-13
Itga7	Up	2.6296	2.06346e-14	7.3932e-13
Cp	Up	4.85023	2.10038e-14	7.51073e-13
Mex3a	Down	-3.40415	2.1491e-14	7.66989e-13
S100a6	Up	4.88828	2.27119e-14	8.08979e-13
Sox3	Down	-3.31727	2.39085e-14	8.49939e-13
Rusc1	Down	-2.70591	2.46124e-14	8.73261e-13
Tmbim1	Up	3.26308	2.50827e-14	8.88218e-13
Anxa1	Up	4.09597	2.52725e-14	8.93205e-13
Tiam1	Down	-2.78099	2.70476e-14	9.54094e-13
Atp1a3	Down	-5.5817	2.86225e-14	1.00576e-12
Prdm8	Down	-5.36113	2.86036e-14	1.00576e-12
Mllt11	Down	-4.04551	2.94163e-14	1.03166e-12
Msx2	Up	4.70217	3.16789e-14	1.10888e-12
Gjd2	Down	-8.05703	3.27696e-14	1.14486e-12
Glcci1	Down	-2.6095	3.52484e-14	1.22911e-12
Fam131b	Down	-3.05022	3.60357e-14	1.25417e-12
Ankrd13b	Down	-2.84866	3.61711e-14	1.25648e-12
Klhdc8a	Up	4.6578	3.67182e-14	1.27306e-12
Slc22a4	Up	3.40145	3.75558e-14	1.29963e-12
Cacna2d2	Down	-4.45769	3.80661e-14	1.3148e-12
Ackr1	Down	-4.29183	3.98724e-14	1.37458e-12
Tnfrsf11b	Up	5.57673	4.08917e-14	1.40706e-12
Pnoc	Down	-4.7851	4.3065e-14	1.47905e-12
Relb	Up	2.80888	4.49969e-14	1.5425e-12
Chrm4	Down	-4.07165	4.65918e-14	1.59418e-12
Dpf1	Down	-2.36287	4.72986e-14	1.61533e-12
Crtac1	Down	-3.57811	4.75228e-14	1.61995e-12
Kif21b	Down	-3.61352	5.50513e-14	1.87308e-12
Mtmr11	Up	2.4045	5.55963e-14	1.8881e-12
Syndig1l	Down	-6.81934	5.61235e-14	1.90246e-12
Ndrg4	Down	-3.00368	5.86627e-14	1.98485e-12
Ly6a	Up	5.28513	5.89989e-14	1.99253e-12
Smim1	Up	3.24427	6.13086e-14	2.0667e-12
Fam169a	Down	-4.17021	6.36124e-14	2.1404e-12
Fam222a	Down	-3.29632	6.49928e-14	2.18282e-12
Hacd4	Up	3.27539	6.87893e-14	2.30609e-12
Adam11	Down	-2.51947	7.16496e-14	2.39757e-12
Tnfaip8	Up	3.00732	7.67271e-14	2.56277e-12
Ppfia4	Down	-3.90042	7.73897e-14	2.58018e-12
Rapgefl1	Down	-3.24053	8.13503e-14	2.70727e-12
Cd81	Up	2.51764	8.32615e-14	2.76583e-12
Trim67	Down	-4.21726	8.39589e-14	2.78392e-12
Dbndd2	Up	2.56952	8.45427e-14	2.79819e-12
Nrsn1	Down	-3.77435	8.52538e-14	2.81662e-12
Scube1	Down	-4.96496	8.82332e-14	2.90978e-12
Napb	Down	-3.39904	9.67823e-14	3.18595e-12
S100a13	Up	3.5443	1.01821e-13	3.34578e-12
Six1	Up	5.42425	1.02423e-13	3.3595e-12
Otof	Down	-5.57224	1.04669e-13	3.42701e-12
Grm1	Down	-3.45088	1.07371e-13	3.50918e-12
Thsd7b	Down	-4.93547	1.0956e-13	3.57433e-12
C2cd4c	Down	-4.63473	1.11583e-13	3.63381e-12
Myrf	Down	-4.19432	1.3325e-13	4.33171e-12
Chrm1	Down	-3.34127	1.34658e-13	4.36966e-12
Adarb1	Down	-2.41382	1.36115e-13	4.40911e-12
Ppp1r16b	Down	-3.3152	1.37032e-13	4.43095e-12
Tmem171	Up	7.47201	1.38356e-13	4.46583e-12
Stmn1	Down	-3.40768	1.39787e-13	4.50406e-12
Trhde	Down	-7.00167	1.43718e-13	4.62254e-12
Adra1d	Up	4.91715	1.45917e-13	4.68503e-12
Cd1d1	Down	-3.77776	1.58966e-13	5.09502e-12
Wfdc1	Up	5.45813	1.67499e-13	5.35908e-12
Clec2l	Down	-3.78184	1.90972e-13	6.09939e-12
Auts2	Down	-3.2648	1.91489e-13	6.10521e-12
Phlda3	Up	3.13706	1.94119e-13	6.17828e-12
Scn9a	Down	-4.95749	2.12831e-13	6.76203e-12
Rem2	Down	-6.03031	2.22162e-13	7.04619e-12
Tnfrsf12a	Up	4.39451	2.25628e-13	7.14371e-12
Sema4f	Down	-3.3401	2.41702e-13	7.63937e-12
Rarg	Up	2.65061	2.58281e-13	8.14925e-12
Neurod6	Down	-8.76953	2.64814e-13	8.34094e-12
Fcho1	Down	-3.07642	2.65755e-13	8.35479e-12
Dennd6b	Down	-3.03854	2.66169e-13	8.35479e-12
Cntnap3	Down	-6.88327	2.82941e-13	8.86598e-12
Dusp26	Down	-5.16896	2.92234e-13	9.14145e-12
F3	Up	3.37504	2.94794e-13	9.20575e-12
Vwa5a	Up	3.22295	3.05257e-13	9.51619e-12
Pdzrn4	Down	-3.91856	3.06942e-13	9.55239e-12
Cdh12	Down	-7.97543	3.1086e-13	9.65786e-12
Cnnm1	Down	-3.56784	3.20311e-13	9.93455e-12
Sntg1	Down	-4.10716	3.30271e-13	1.02261e-11
Tnfrsf1a	Up	2.83571	3.30968e-13	1.02303e-11
Grin2b	Down	-4.2786	3.4225e-13	1.05611e-11
Nsg2	Down	-3.73811	3.64866e-13	1.124e-11
Smad6	Up	3.66297	3.70417e-13	1.13917e-11
Itga3	Up	3.63462	3.74282e-13	1.14912e-11
Kcnj11	Down	-7.80244	3.78553e-13	1.16028e-11
Cacna1c	Down	-3.27239	4.06473e-13	1.24377e-11
2020-09-05	Down	-2.84262	4.12833e-13	1.26111e-11
Tpm1	Up	2.96417	4.14093e-13	1.26284e-11
Gpr61	Down	-4.38523	4.24506e-13	1.29244e-11
Adamtsl5	Up	3.66093	4.43826e-13	1.34901e-11
Pcdh8	Down	-4.47748	4.46413e-13	1.35462e-11
Slc35f3	Up	3.04482	5.13002e-13	1.55409e-11
Gpc2	Down	-3.19375	5.27974e-13	1.59679e-11
Pkp2	Up	3.82186	5.85469e-13	1.76775e-11
Cyb5r3	Up	2.96694	5.99199e-13	1.80621e-11
Hspb8	Up	4.20498	6.2832e-13	1.89087e-11
Grin2d	Down	-3.85425	6.4093e-13	1.92564e-11
Stx1a	Down	-3.25462	6.59219e-13	1.97733e-11
Gbp9	Up	3.72298	6.62549e-13	1.98406e-11
Pnmal1	Down	-3.71027	6.8214e-13	2.03666e-11
Kcnab3	Down	-3.74037	6.82348e-13	2.03666e-11
Agtrap	Up	2.47691	7.3622e-13	2.19386e-11
Mbp	Down	-3.87038	7.46675e-13	2.22139e-11
Slc8a3	Down	-3.02661	7.4822e-13	2.22236e-11
Caln1	Down	-5.96658	7.82097e-13	2.31921e-11
Tenm1	Down	-5.04045	7.86934e-13	2.32976e-11
Vsig10	Up	2.8572	7.89646e-13	2.334e-11
Tbc1d16	Down	-2.64863	8.24866e-13	2.43416e-11
Nol4l	Down	-3.02981	8.28409e-13	2.44066e-11
9330159F19Rik	Down	-2.90901	8.43957e-13	2.48246e-11
Gadd45a	Up	2.6266	9.29541e-13	2.7298e-11
Csrp1	Up	2.40579	9.95999e-13	2.92026e-11
Acvr2b	Down	-3.33506	1.00415e-12	2.93105e-11
Kcnq3	Down	-4.2497	1.0045e-12	2.93105e-11
Zdbf2	Down	-3.63054	1.0023e-12	2.93105e-11
Mgst1	Up	2.61927	1.07937e-12	3.14449e-11
Ifitm10	Up	3.67569	1.08465e-12	3.15482e-11
Copz2	Up	3.31575	1.09082e-12	3.16773e-11
Ryr2	Down	-3.85728	1.1041e-12	3.2012e-11
Gabra1	Down	-5.68791	1.11501e-12	3.22769e-11
Emp3	Up	4.07774	1.14305e-12	3.30361e-11
Kcnb2	Down	-6.11731	1.15506e-12	3.33304e-11
Pcdh15	Down	-4.40446	1.16266e-12	3.34966e-11
Tst	Up	2.67501	1.16928e-12	3.36343e-11
Nxph2	Down	-7.74269	1.17128e-12	3.36388e-11
Kank2	Up	2.74517	1.18634e-12	3.40177e-11
Sparc	Up	3.76727	1.25296e-12	3.58153e-11
Cbfa2t3	Down	-4.45561	1.25174e-12	3.58153e-11
Kcnh3	Down	-4.2028	1.25779e-12	3.58972e-11
Cntn5	Down	-6.20166	1.3055e-12	3.71578e-11
Extl1	Up	3.31306	1.30603e-12	3.71578e-11
Grin1os	Down	-6.88336	1.331e-12	3.78092e-11
Cnksr2	Down	-4.5874	1.37526e-12	3.90055e-11
Zfp703	Up	2.20364	1.38348e-12	3.91777e-11
Slc35f4	Down	-6.77377	1.4799e-12	4.18432e-11
Alpk1	Up	2.75922	1.50794e-12	4.25701e-11
Tgfb3	Up	3.41762	1.5471e-12	4.3608e-11
Cdh9	Down	-6.23448	1.55067e-12	4.36414e-11
Synpo	Up	3.76913	1.60591e-12	4.51263e-11
Pik3ip1	Up	2.36145	1.61721e-12	4.53738e-11
Map2k6	Down	-2.71223	1.69602e-12	4.75121e-11
Fbxo41	Down	-2.9058	1.73766e-12	4.86039e-11
Hist1h2bc	Up	3.60298	1.75882e-12	4.91204e-11
Tfap2c	Down	-4.2835	1.80591e-12	5.03583e-11
Sh3rf3	Down	-3.17156	1.83313e-12	5.10394e-11
Gpr162	Down	-2.32597	1.84197e-12	5.12072e-11
Il4ra	Up	2.64311	1.88615e-12	5.23556e-11
Camta1	Down	-2.89577	1.9102e-12	5.29428e-11
Dap	Up	2.49637	1.91911e-12	5.3109e-11
Nox4	Up	2.98021	1.98326e-12	5.48012e-11
Bcl7a	Down	-2.59496	2.01881e-12	5.56989e-11
Neurog2	Down	-6.02012	2.11431e-12	5.82456e-11
Fkbp7	Up	3.12873	2.15787e-12	5.92667e-11
Fhl1	Up	2.12639	2.15656e-12	5.92667e-11
Mapk8ip2	Down	-2.8943	2.16463e-12	5.93629e-11
Cd151	Up	2.59273	2.26628e-12	6.20573e-11
Dusp6	Up	2.95661	2.30042e-12	6.28976e-11
Gda	Down	-5.04076	2.42315e-12	6.61542e-11
Adamtsl4	Up	4.41336	2.44666e-12	6.66962e-11
Dclk2	Down	-2.35557	2.61774e-12	7.12534e-11
Lox	Up	4.55907	2.64845e-12	7.19818e-11
Jakmip1	Down	-4.33847	2.76609e-12	7.50672e-11
Atoh8	Up	3.9377	2.90503e-12	7.87206e-11
Mmp28	Up	4.36417	2.98105e-12	8.06609e-11
Slc6a11	Down	-3.91455	2.98861e-12	8.07456e-11
Serpina3f	Up	5.79887	3.01763e-12	8.14092e-11
Ifi27l2a	Up	4.72714	3.08172e-12	8.30152e-11
Fhdc1	Up	3.07599	3.16699e-12	8.51865e-11
Pcdha9	Down	-3.76343	3.38939e-12	9.10342e-11
Ier3	Up	3.65293	3.44178e-12	9.23055e-11
Rimbp2	Down	-2.79596	3.4941e-12	9.3571e-11
Tfap2d	Down	-7.62313	3.70236e-12	9.9003e-11
Lyn	Up	2.64819	3.80474e-12	1.01591e-10
Fn1	Up	3.66888	3.95453e-12	1.05437e-10
Pacsin1	Down	-3.26025	3.96251e-12	1.05495e-10
Bdh2	Up	3.24487	4.15713e-12	1.10515e-10
Pou3f1	Down	-4.73725	4.22547e-12	1.12169e-10
Bag3	Up	3.04792	4.34363e-12	1.15138e-10
Lgr5	Down	-4.56651	4.45276e-12	1.17859e-10
Susd6	Up	2.70951	4.55827e-12	1.20477e-10
Osr1	Up	4.76874	4.71185e-12	1.24356e-10
Cdc20b	Down	-5.98671	4.83381e-12	1.2739e-10
Plscr4	Up	3.14644	5.60336e-12	1.47458e-10
Bcam	Up	3.54977	5.61218e-12	1.47478e-10
Csmd3	Down	-4.39486	5.67911e-12	1.49021e-10
Krt1	Down	-5.35185	5.86465e-12	1.53669e-10
Sap18	Up	2.15264	6.03854e-12	1.57998e-10
Ghr	Up	2.96129	6.21336e-12	1.6234e-10
Pgm2l1	Down	-3.70197	6.36653e-12	1.66104e-10
Slc35f2	Down	-4.81368	6.54951e-12	1.70633e-10
Siah3	Down	-6.07641	6.67129e-12	1.73558e-10
Zmat4	Down	-4.89563	6.87717e-12	1.78659e-10
Fam43a	Up	3.33806	7.00637e-12	1.81757e-10
Foxp2	Down	-3.98237	7.38493e-12	1.91305e-10
Rxfp3	Down	-5.17933	7.80297e-12	2.01277e-10
Plekhf1	Up	3.5941	7.79263e-12	2.01277e-10
Lgi2	Down	-4.22559	7.80029e-12	2.01277e-10
Fxyd1	Up	3.76859	7.93581e-12	2.04414e-10
Cecr6	Down	-2.85361	7.99411e-12	2.05626e-10
Sync	Up	4.32254	8.29671e-12	2.13109e-10
Msn	Up	2.92742	8.32655e-12	2.13574e-10
Cemip	Up	3.35602	8.36235e-12	2.14191e-10
Sv2c	Down	-4.5974	8.38261e-12	2.14409e-10
Nes	Up	2.91707	8.56164e-12	2.18682e-10
Gpx3	Up	2.65848	8.65734e-12	2.20817e-10
Galntl6	Down	-4.0009	8.89597e-12	2.26586e-10
Azin2	Up	2.80431	9.06306e-12	2.3052e-10
Tpm2	Up	4.78916	9.09096e-12	2.30908e-10
Tlr4	Up	2.86654	9.23071e-12	2.34131e-10
Rab6b	Down	-3.5218	9.24598e-12	2.34193e-10
Tppp	Down	-3.82748	9.71471e-12	2.45724e-10
C1s1	Up	3.88666	9.82499e-12	2.48169e-10
Rasd2	Down	-4.27779	1.02183e-11	2.57391e-10
Oasl2	Up	3.37342	1.02144e-11	2.57391e-10
Pcdhgc5	Up	3.33222	1.03563e-11	2.60295e-10
Tcte1	Down	-5.81713	1.03621e-11	2.60295e-10
Micall2	Up	2.72228	1.05314e-11	2.64184e-10
Ssc5d	Up	3.24907	1.07617e-11	2.6959e-10
Ggact	Up	2.65223	1.10507e-11	2.76451e-10
Dock9	Down	-2.2211	1.17173e-11	2.92724e-10
Gstm1	Up	3.28701	1.18082e-11	2.9459e-10
Col19a1	Down	-4.41944	1.20677e-11	3.00653e-10
Tubb4a	Down	-2.91441	1.20984e-11	3.01006e-10
Sv2b	Down	-5.21714	1.35287e-11	3.36134e-10
Shisa5	Up	1.97814	1.35968e-11	3.37368e-10
Gucy1b2	Down	-4.39205	1.47978e-11	3.66667e-10
Pdpn	Up	2.70815	1.48754e-11	3.6787e-10
Kcng1	Down	-6.13501	1.48885e-11	3.6787e-10
Pros1	Up	2.6148	1.49068e-11	3.6787e-10
Col5a2	Up	4.07803	1.51797e-11	3.74098e-10
Palmd	Down	-5.01373	1.54342e-11	3.79856e-10
Itm2b	Up	1.92796	1.62369e-11	3.99074e-10
Smpd3	Down	-3.67619	1.67182e-11	4.09953e-10
Grin2c	Down	-3.88872	1.67245e-11	4.09953e-10
Ptrf	Up	4.0117	1.67539e-11	4.10122e-10
Isl1	Down	-7.35243	1.68037e-11	4.10789e-10
Gpr176	Down	-3.33026	1.71105e-11	4.17729e-10
Panx2	Down	-3.53277	1.7481e-11	4.26205e-10
Fbxl19	Down	-2.26026	1.7644e-11	4.29605e-10
Serpina3g	Up	5.26628	1.77305e-11	4.31135e-10
Grm7	Down	-3.59252	1.82055e-11	4.42095e-10
Rps6ka6	Down	-3.61569	1.84127e-11	4.46532e-10
Pcdha6	Down	-5.24164	1.86898e-11	4.52651e-10
Scml4	Down	-2.45909	1.87434e-11	4.53348e-10
S100a10	Up	4.21131	1.87944e-11	4.53977e-10
Rorc	Up	3.91504	1.92279e-11	4.63836e-10
Lrrtm4	Down	-4.05373	1.9332e-11	4.65729e-10
Sdc2	Up	2.70639	2.04293e-11	4.91516e-10
Car5b	Up	2.56872	2.0952e-11	5.03427e-10
Gadd45b	Up	3.82453	2.11451e-11	5.074e-10
Aox4	Down	-6.48636	2.11982e-11	5.08006e-10
Klf2	Up	4.41935	2.13762e-11	5.11597e-10
Hs6st2	Down	-3.7663	2.19904e-11	5.25609e-10
Cnn3	Up	2.17957	2.21118e-11	5.27819e-10
Enox1	Down	-2.86231	2.245e-11	5.3519e-10
Neto1	Down	-3.8485	2.27923e-11	5.42641e-10
Mal	Up	4.02562	2.29918e-11	5.45965e-10
Cmya5	Up	3.55177	2.29822e-11	5.45965e-10
Pde1c	Down	-3.58543	2.46415e-11	5.84379e-10
Gbp6	Up	3.0387	2.53451e-11	5.9971e-10
Kcns2	Down	-6.56591	2.53538e-11	5.9971e-10
Rbmx	Down	-2.16888	2.58714e-11	6.11161e-10
S100a11	Up	4.80448	2.59172e-11	6.11451e-10
Klhl34	Down	-4.41722	2.6502e-11	6.2444e-10
Mxra7	Up	2.88343	2.6659e-11	6.2733e-10
Frat1	Down	-3.35741	2.73266e-11	6.42211e-10
Serpinb9	Up	3.37653	2.77541e-11	6.51418e-10
Ninj1	Up	2.95987	2.93951e-11	6.89047e-10
Fnbp1l	Down	-3.25119	3.13005e-11	7.32768e-10
Tmem266	Down	-3.66519	3.19549e-11	7.4713e-10
Tmem198	Down	-2.68258	3.22247e-11	7.52474e-10
AW551984	Down	-3.85805	3.23816e-11	7.55171e-10
Sp7	Down	-6.1987	3.25031e-11	7.56723e-10
Nyap2	Down	-6.69914	3.25311e-11	7.56723e-10
Nov	Up	2.91751	3.27575e-11	7.61018e-10
Lypd1	Down	-2.93678	3.3e-11	7.65676e-10
Il33	Up	3.07138	3.38118e-11	7.83513e-10
Hist2h2aa1	Up	3.75679	3.40516e-11	7.8807e-10
Trp53i11	Down	-3.23474	3.45456e-11	7.98489e-10
Eln	Down	-3.16609	3.55082e-11	8.19701e-10
Samd4	Up	3.06896	3.5587e-11	8.2048e-10
Erbb4	Down	-4.3228	3.62851e-11	8.3552e-10
C1qtnf4	Down	-4.31598	3.64425e-11	8.38086e-10
Vim	Up	3.58923	3.73934e-11	8.58871e-10
Rims3	Down	-3.43359	3.76181e-11	8.62945e-10
Igfbp7	Up	3.87355	4.00785e-11	9.18231e-10
Myl9	Up	4.08259	4.14517e-11	9.48501e-10
Asphd1	Down	-5.86285	4.23753e-11	9.6842e-10
Olfr1383	Up	4.25015	4.25738e-11	9.71738e-10
Fam129b	Up	2.21151	4.43933e-11	1.012e-09
Pcdh20	Down	-4.16161	4.62881e-11	1.05388e-09
Rxrg	Down	-3.63048	4.66007e-11	1.05967e-09
Irgm1	Up	2.89799	4.80651e-11	1.09151e-09
Gata2	Up	3.88714	4.81204e-11	1.09151e-09
Capn6	Down	-4.19893	4.99862e-11	1.13242e-09
LOC547349	Up	2.54695	5.15019e-11	1.16531e-09
Cbx2	Down	-2.64895	5.22563e-11	1.18091e-09
Hrh3	Down	-4.38484	5.52702e-11	1.24594e-09
Pnma3	Down	-4.00975	5.52501e-11	1.24594e-09
Serpini1	Down	-3.10081	5.61166e-11	1.26345e-09
Mmp17	Down	-2.62419	5.66688e-11	1.27431e-09
Ptk2b	Up	2.23845	5.69111e-11	1.2767e-09
Apol9a	Up	4.4882	5.6915e-11	1.2767e-09
Gpr25	Down	-6.10451	5.73252e-11	1.28432e-09
Sytl2	Up	3.98604	6.11543e-11	1.36843e-09
Tcn2	Up	2.66695	6.14909e-11	1.37428e-09
Tmem132a	Down	-2.34936	6.2081e-11	1.38577e-09
Gsx2	Down	-6.37597	6.30047e-11	1.40467e-09
Cntnap5a	Down	-5.63481	6.34795e-11	1.41352e-09
Tet1	Down	-2.87006	6.36814e-11	1.41629e-09
Pdzd4	Down	-2.43246	6.55509e-11	1.45609e-09
Ddx25	Down	-2.65024	6.7426e-11	1.49592e-09
Sft2d2	Up	2.80708	6.81685e-11	1.51056e-09
A830018L16Rik	Down	-3.66129	6.86859e-11	1.52018e-09
Bst2	Up	3.69689	6.99834e-11	1.54702e-09
Ctgf	Up	4.1731	7.10501e-11	1.56869e-09
Ccdc116	Down	-3.99628	7.20363e-11	1.58854e-09
Entpd3	Down	-4.95311	7.33063e-11	1.6146e-09
Ptgfr	Up	3.72803	7.57178e-11	1.6657e-09
Stk32c	Down	-2.94	7.59814e-11	1.66948e-09
Tor3a	Up	2.30053	7.65546e-11	1.68006e-09
Kcnc1	Down	-2.92949	7.68423e-11	1.68232e-09
Tmod1	Up	3.1307	7.6798e-11	1.68232e-09
Ifi35	Up	3.58523	7.76024e-11	1.69692e-09
Trim34a	Up	2.92214	7.79186e-11	1.7018e-09
Ahnak	Up	3.66585	7.93588e-11	1.73118e-09
Fam189a1	Down	-3.5592	8.00382e-11	1.74392e-09
Igsf3	Down	-2.14941	8.35403e-11	1.81805e-09
Fry	Down	-3.08374	8.40257e-11	1.82643e-09
Actn1	Up	2.82987	8.44267e-11	1.83296e-09
Serpine1	Up	4.13573	8.51598e-11	1.84668e-09
Tmem98	Up	2.34502	8.56623e-11	1.85537e-09
Rasgef1a	Down	-3.67322	8.63796e-11	1.86869e-09
Anxa7	Up	2.14316	8.67537e-11	1.87456e-09
Rbms1	Up	2.06155	8.76856e-11	1.89245e-09
Lrfn2	Down	-3.354	8.97793e-11	1.93535e-09
Ppp1r13l	Up	2.40189	9.00639e-11	1.93919e-09
Lrp8	Down	-2.37666	9.13134e-11	1.96378e-09
Lif	Up	3.91579	9.22723e-11	1.98206e-09
Zfp532	Down	-2.00711	9.24203e-11	1.9829e-09
AI593442	Down	-3.32899	9.2984e-11	1.99265e-09
Cpne7	Down	-4.9025	9.33375e-11	1.99788e-09
Id3	Up	3.3695	9.38181e-11	2.00582e-09
Efhd2	Up	1.98605	9.86005e-11	2.10559e-09
Cfi	Up	3.23196	9.94006e-11	2.1202e-09
Rims4	Down	-5.21998	1.01158e-10	2.15264e-09
Myo1d	Up	3.02295	1.01056e-10	2.15264e-09
Igdcc3	Down	-3.23037	1.01459e-10	2.15654e-09
Slc8b1	Up	3.11194	1.01969e-10	2.16485e-09
C1rb	Up	4.8364	1.04852e-10	2.22347e-09
Cd63	Up	2.11678	1.06794e-10	2.26202e-09
Tanc2	Down	-2.59802	1.09388e-10	2.31429e-09
Snx33	Up	3.00371	1.11252e-10	2.35099e-09
Dpysl5	Down	-3.08396	1.13786e-10	2.39897e-09
Msmp	Up	7.14551	1.13772e-10	2.39897e-09
F5	Up	3.59688	1.14802e-10	2.4176e-09
Adamts3	Down	-3.42531	1.17021e-10	2.4615e-09
Acsbg1	Up	2.80897	1.17646e-10	2.47178e-09
Pde10a	Down	-2.66921	1.25735e-10	2.63871e-09
Id1	Up	3.66884	1.25912e-10	2.63938e-09
Nrgn	Down	-5.01049	1.31878e-10	2.76125e-09
Bend5	Down	-3.88288	1.35776e-10	2.83962e-09
Plekhg2	Up	2.2997	1.37136e-10	2.86478e-09
Bace2	Up	3.29989	1.37994e-10	2.8794e-09
Rhbdf1	Up	2.33755	1.44418e-10	3.00999e-09
Slitrk4	Down	-3.75525	1.47308e-10	3.06674e-09
Sbno2	Up	2.3253	1.50062e-10	3.1205e-09
1500015O10Rik	Up	4.17644	1.51213e-10	3.14086e-09
Cnih3	Down	-3.40667	1.51839e-10	3.15027e-09
Pbxip1	Up	3.06958	1.57376e-10	3.26143e-09
Ryr3	Down	-3.36697	1.60352e-10	3.31933e-09
Prex2	Up	4.12654	1.60714e-10	3.32035e-09
Matk	Down	-2.85372	1.60765e-10	3.32035e-09
Tmem74b	Down	-3.64281	1.61472e-10	3.33118e-09
Dll4	Down	-3.51293	1.65085e-10	3.40187e-09
Mmp3	Up	6.06057	1.66448e-10	3.42221e-09
Prss23	Up	3.91564	1.66266e-10	3.42221e-09
Serinc2	Down	-3.18952	1.69557e-10	3.48221e-09
Fzd5	Up	2.77508	1.70106e-10	3.48957e-09
St6gal2	Down	-4.44668	1.73819e-10	3.55774e-09
Vamp8	Up	2.90254	1.73723e-10	3.55774e-09
Plxna4	Down	-3.09417	1.74209e-10	3.56172e-09
Dusp15	Down	-2.81328	1.78467e-10	3.64468e-09
Sox9	Up	2.16606	1.80581e-10	3.68372e-09
Slc39a1	Up	2.14772	1.83651e-10	3.74218e-09
Tlr3	Up	3.41856	1.84819e-10	3.76178e-09
Rrad	Up	3.70108	1.91164e-10	3.88657e-09
Ss18l1	Down	-2.71086	1.91724e-10	3.89362e-09
Lrfn1	Down	-2.58882	1.93997e-10	3.9354e-09
Col25a1	Down	-5.25847	1.94279e-10	3.93674e-09
Fuca1	Up	1.90647	1.98686e-10	4.02157e-09
Srsf12	Down	-2.83092	1.99096e-10	4.0254e-09
Adm	Up	3.38834	2.03077e-10	4.10135e-09
Kdm6b	Down	-2.06744	2.05161e-10	4.13886e-09
Cdkn1a	Up	2.40104	2.07087e-10	4.17309e-09
Mfap2	Down	-3.32359	2.1201e-10	4.26757e-09
Tmem229b	Down	-2.68133	2.14075e-10	4.3044e-09
Npr3	Up	3.0527	2.15177e-10	4.32178e-09
Sat1	Up	2.1122	2.23955e-10	4.49315e-09
Syt10	Down	-5.03517	2.42387e-10	4.85759e-09
Zbtb16	Down	-3.59355	2.45042e-10	4.90541e-09
Tbx2	Up	4.10848	2.46483e-10	4.92885e-09
Serpinb6a	Up	2.28381	2.48444e-10	4.96263e-09
Cdr1	Down	-4.09181	2.53224e-10	5.05257e-09
Ldhb	Up	2.05291	2.65615e-10	5.29402e-09
Parva	Up	2.57801	2.69316e-10	5.36192e-09
Htr1a	Down	-7.19529	2.73324e-10	5.43577e-09
Itgb1	Up	2.16918	2.73715e-10	5.43763e-09
Lgals1	Up	3.30274	2.78097e-10	5.51266e-09
Slco1a5	Up	4.61447	2.77856e-10	5.51266e-09
Gabrd	Down	-7.13168	2.81114e-10	5.56643e-09
Impdh1	Down	-2.27258	2.88588e-10	5.70822e-09
Mmgt2	Up	2.03021	2.92719e-10	5.78366e-09
Pamr1	Up	3.74786	2.96309e-10	5.84825e-09
Xkr4	Down	-3.95202	2.98629e-10	5.88768e-09
Anxa2	Up	3.24923	3.09453e-10	6.09448e-09
Gmpr	Up	2.84432	3.11899e-10	6.13603e-09
Ccnj	Down	-2.46948	3.16908e-10	6.22785e-09
Slc45a1	Down	-3.0736	3.18953e-10	6.26129e-09
Myh6	Down	-3.30007	3.26658e-10	6.40566e-09
Zfp773	Down	-2.96911	3.34883e-10	6.5599e-09
Zfp618	Down	-3.62432	3.51281e-10	6.86636e-09
Zfp385b	Down	-2.69861	3.50951e-10	6.86636e-09
Ypel1	Down	-3.10537	3.60353e-10	7.03614e-09
Scn1b	Up	2.76308	3.7122e-10	7.24058e-09
Dysf	Up	3.739	3.76953e-10	7.34454e-09
Igfbp2	Up	3.9499	3.87e-10	7.53225e-09
Shisa4	Up	2.09668	3.8939e-10	7.57068e-09
Sestd1	Down	-2.11813	4.08024e-10	7.92454e-09
Gria2	Down	-2.48296	4.17178e-10	8.0937e-09
Ltbp2	Up	4.56615	4.22482e-10	8.18789e-09
S100a16	Up	2.42073	4.32844e-10	8.37981e-09
Rimbp3	Down	-4.08337	4.37108e-10	8.45337e-09
Cdsn	Up	5.04296	4.5597e-10	8.80883e-09
Wbscr27	Up	3.17545	4.59829e-10	8.87398e-09
Cpeb1	Up	2.14478	4.60724e-10	8.88184e-09
Aldh1a7	Up	3.44892	4.76383e-10	9.17402e-09
Apba1	Down	-2.71803	4.80366e-10	9.24097e-09
Shd	Down	-2.85667	4.8115e-10	9.24629e-09
H2afy2	Down	-2.65609	4.87278e-10	9.35421e-09
Fgfr1	Up	2.16498	4.89553e-10	9.38799e-09
Rida	Up	2.74378	4.99658e-10	9.57171e-09
Gstm2	Up	3.57005	5.00902e-10	9.58546e-09
Fam46b	Up	4.31239	5.20062e-10	9.94169e-09
Fstl3	Up	2.73211	5.46355e-10	1.04334e-08
Ank	Up	2.24723	5.47841e-10	1.04508e-08
Cxadr	Down	-3.45731	5.49323e-10	1.04681e-08
Hist1h2ba	Up	4.61424	5.59044e-10	1.06423e-08
Hmgb3	Down	-2.63573	5.70803e-10	1.08548e-08
Junb	Up	3.39773	5.80427e-10	1.10263e-08
Kcnt2	Down	-3.56866	6.04849e-10	1.14783e-08
Drd2	Down	-5.41976	6.13408e-10	1.16286e-08
H2-M5	Down	-5.3419	6.18436e-10	1.17118e-08
Rab9b	Down	-3.9176	6.29704e-10	1.19128e-08
Tspan13	Down	-3.11988	6.35531e-10	1.20106e-08
Sgms2	Up	2.89126	6.42528e-10	1.21302e-08
Fgf11	Down	-2.30429	6.56641e-10	1.23838e-08
B3galt2	Down	-3.84675	6.76551e-10	1.27461e-08
Lrrtm2	Down	-3.41397	6.83388e-10	1.28617e-08
C1ql3	Up	3.09833	6.85181e-10	1.28821e-08
Glipr2	Up	2.49139	7.14279e-10	1.34153e-08
Epha10	Down	-4.98133	7.18872e-10	1.34877e-08
Cdc42ep1	Up	3.275	7.26488e-10	1.36166e-08
Rab3a	Down	-2.90779	7.3769e-10	1.38124e-08
Pcolce	Up	3.89894	7.4807e-10	1.39924e-08
Grm5	Down	-3.32269	7.49687e-10	1.40082e-08
Slc10a3	Up	2.34654	7.60564e-10	1.41969e-08
Fgd5	Down	-4.39711	7.66146e-10	1.42865e-08
Defb1	Up	6.91259	7.81154e-10	1.45515e-08
Lsm11	Down	-2.63292	8.00575e-10	1.48905e-08
Pak6	Down	-2.7977	8.00984e-10	1.48905e-08
Gpr146	Up	2.69764	8.04182e-10	1.49347e-08
Rab32	Up	2.71013	8.14667e-10	1.5114e-08
Runx1	Up	2.61982	8.29294e-10	1.53698e-08
Gm3488	Down	-5.2012	8.45187e-10	1.56484e-08
Ecm2	Up	2.3827	8.612e-10	1.59287e-08
Ikbip	Up	2.16285	8.73265e-10	1.61355e-08
Hs3st2	Down	-4.69484	8.91766e-10	1.64607e-08
Slc16a14	Down	-4.43306	9.04368e-10	1.66764e-08
Cadm3	Down	-2.67143	9.39743e-10	1.73112e-08
Laptm4a	Up	1.92846	9.6125e-10	1.76895e-08
Rdh10	Up	3.19443	9.83629e-10	1.80831e-08
Arhgap6	Up	2.59765	9.98913e-10	1.83456e-08
Gm996	Down	-2.77598	1.00599e-09	1.8457e-08
Pon2	Up	2.37643	1.01193e-09	1.85474e-08
Sspn	Up	2.76006	1.01721e-09	1.86254e-08
Eno1	Up	2.08805	1.02611e-09	1.87695e-08
Etv4	Up	2.2549	1.03049e-09	1.8819e-08
Tap2	Up	2.87454	1.03088e-09	1.8819e-08
Wwtr1	Up	2.42814	1.04444e-09	1.90475e-08
Nefl	Down	-4.82625	1.04994e-09	1.91286e-08
Map3k9	Down	-2.81142	1.06627e-09	1.94068e-08
Tmcc2	Down	-2.46194	1.07714e-09	1.9585e-08
Vdr	Up	4.32408	1.08612e-09	1.97286e-08
Madd	Down	-2.20946	1.09727e-09	1.98916e-08
Itgb5	Up	2.66944	1.09705e-09	1.98916e-08
Tmem63a	Up	2.98077	1.1095e-09	2.00932e-08
Ephx1	Up	3.53009	1.11494e-09	2.01518e-08
Trim30a	Up	3.58986	1.11469e-09	2.01518e-08
Spata18	Down	-4.98864	1.1289e-09	2.0384e-08
Pbx3	Down	-2.3518	1.15505e-09	2.08354e-08
Traf4	Down	-1.86747	1.16409e-09	2.09778e-08
Igfbpl1	Down	-2.52497	1.1681e-09	2.10292e-08
Hist1h1c	Up	3.21585	1.16993e-09	2.10415e-08
Serpina3i	Up	5.20829	1.17491e-09	2.11102e-08
Fam26e	Up	3.4218	1.18239e-09	2.12236e-08
Myh7	Down	-3.96131	1.19166e-09	2.13691e-08
Efcab6	Down	-4.16534	1.19952e-09	2.14888e-08
Mr1	Up	2.77882	1.20317e-09	2.1512e-08
Smad3	Up	2.21068	1.20315e-09	2.1512e-08
Chrdl1	Up	3.50345	1.21284e-09	2.16636e-08
Cth	Up	2.42928	1.23373e-09	2.20152e-08
Arhgef18	Up	2.19493	1.24178e-09	2.21372e-08
Csmd2	Down	-2.75428	1.26797e-09	2.25819e-08
Fabp3	Down	-3.03597	1.31823e-09	2.34541e-08
Gchfr	Up	4.39609	1.32719e-09	2.35906e-08
Vstm5	Down	-4.33807	1.34699e-09	2.39193e-08
Nkd2	Down	-3.56596	1.35426e-09	2.4025e-08
Mgmt	Up	3.54356	1.37644e-09	2.43947e-08
Tmem255b	Down	-4.83009	1.41893e-09	2.51234e-08
Ang2	Up	6.95789	1.43073e-09	2.53078e-08
Lpar6	Up	2.71591	1.44277e-09	2.54958e-08
Gbx2	Up	5.77596	1.44421e-09	2.54966e-08
Wasf1	Down	-2.75354	1.44847e-09	2.55471e-08
Bdkrb2	Up	6.33755	1.45216e-09	2.55874e-08
Kifc2	Down	-2.34665	1.47173e-09	2.59073e-08
Gli1	Up	3.39643	1.50271e-09	2.64271e-08
Cdca7	Down	-3.10454	1.51391e-09	2.65728e-08
Trpc5	Down	-3.30662	1.51349e-09	2.65728e-08
Fam114a1	Up	2.79737	1.59406e-09	2.79528e-08
Foxn4	Down	-5.46836	1.59849e-09	2.80035e-08
Serpina3m	Up	3.56335	1.66006e-09	2.90543e-08
Adck3	Up	2.23368	1.67127e-09	2.92224e-08
Chst2	Up	2.57392	1.69024e-09	2.95258e-08
Frk	Up	3.79757	1.76549e-09	3.08108e-08
Lingo2	Down	-4.14146	1.79651e-09	3.13221e-08
Rhof	Down	-2.7578	1.83978e-09	3.20459e-08
BC030500	Down	-6.85247	1.87013e-09	3.25434e-08
Ier5l	Up	2.91571	1.87314e-09	3.25648e-08
Cgn	Down	-3.22973	1.87921e-09	3.26391e-08
Kcnmb2	Down	-5.30505	1.88995e-09	3.27944e-08
Sorbs2	Up	2.59188	1.90392e-09	3.30055e-08
Prrt3	Down	-2.60201	1.92744e-09	3.33815e-08
D930015E06Rik	Down	-1.91618	1.99966e-09	3.45994e-08
Tmem59	Up	1.80503	2.00675e-09	3.46891e-08
Birc3	Up	3.09766	2.08675e-09	3.60379e-08
Lmnb1	Down	-2.05396	2.10141e-09	3.62568e-08
Tox	Down	-3.18727	2.1133e-09	3.64275e-08
Mid1ip1	Up	2.03469	2.32357e-09	4.00141e-08
Abhd4	Up	2.06737	2.35942e-09	4.05931e-08
Tead4	Up	3.06425	2.38573e-09	4.1007e-08
Col6a1	Up	3.36655	2.46326e-09	4.23e-08
Shank2	Down	-3.55548	2.48226e-09	4.2586e-08
Tmem181a	Down	-2.2189	2.54712e-09	4.36578e-08
Rbms2	Up	2.19422	2.58132e-09	4.42024e-08
Pxmp2	Up	2.45946	2.6041e-09	4.45506e-08
Grik1	Down	-3.54829	2.6142e-09	4.46414e-08
Slc5a3	Up	3.18611	2.6143e-09	4.46414e-08
Ctnna1	Up	2.21706	2.6553e-09	4.5299e-08
Bgn	Up	3.58335	2.66157e-09	4.53637e-08
Tle2	Down	-3.16302	2.69085e-09	4.58198e-08
Acbd4	Up	2.38283	2.74407e-09	4.66824e-08
9930012K11Rik	Up	3.13838	2.75148e-09	4.67649e-08
4930523C07Rik	Up	2.5005	2.78547e-09	4.72546e-08
Arhgef5	Up	3.17506	2.7833e-09	4.72546e-08
Slc4a10	Down	-3.57966	2.81641e-09	4.7735e-08
Gm37013	Down	-6.86704	2.84203e-09	4.81245e-08
Lmtk3	Down	-2.4316	2.94344e-09	4.97955e-08
Map3k13	Down	-2.82902	2.95236e-09	4.99001e-08
Klhl14	Down	-6.90989	2.9739e-09	5.02176e-08
Irs4	Up	5.1865	3.07547e-09	5.18846e-08
Trabd2b	Up	3.54128	3.09047e-09	5.20619e-08
Gm38667	Down	-5.55625	3.09168e-09	5.20619e-08
Jade2	Up	2.7127	3.098e-09	5.21201e-08
Glt1d1	Down	-4.78498	3.19149e-09	5.36435e-08
Txnip	Up	2.37888	3.2517e-09	5.46051e-08
Sowaha	Down	-4.45025	3.26515e-09	5.47807e-08
Kndc1	Down	-3.13614	3.28274e-09	5.50251e-08
Tnfsf12	Up	2.17933	3.30641e-09	5.5371e-08
Zswim6	Down	-1.98897	3.36655e-09	5.63264e-08
Nmbr	Down	-4.98853	3.37018e-09	5.63355e-08
Chrna3	Down	-3.74415	3.42419e-09	5.71859e-08
Gprc5a	Up	4.55641	3.46107e-09	5.7749e-08
Mog	Down	-3.18228	3.56877e-09	5.94914e-08
Kcnk9	Down	-6.07424	3.62814e-09	6.04259e-08
6330403A02Rik	Down	-3.95597	3.63677e-09	6.05144e-08
M6pr	Up	1.92883	3.679e-09	6.11613e-08
Marcksl1	Down	-2.99386	3.71268e-09	6.16223e-08
Slc6a7	Down	-6.70166	3.71349e-09	6.16223e-08
S100a1	Up	2.55568	3.76963e-09	6.24971e-08
Vstm2b	Down	-3.26079	3.81583e-09	6.32055e-08
Psmb8	Up	2.89239	3.89417e-09	6.44446e-08
Stk32b	Down	-4.07813	3.94534e-09	6.52323e-08
Tnc	Up	2.14989	3.98812e-09	6.58798e-08
Kcnh8	Down	-5.90153	4.02906e-09	6.64958e-08
Pdk2	Up	2.26083	4.09508e-09	6.75244e-08
Adrb1	Up	2.77493	4.235e-09	6.97685e-08
Apod	Up	4.30329	4.27039e-09	7.0288e-08
Pqlc3	Up	3.01227	4.43517e-09	7.29344e-08
Hic2	Down	-2.25368	4.44437e-09	7.30198e-08
Foxo4	Up	1.89483	4.50279e-09	7.3913e-08
Jph1	Down	-3.82078	4.51298e-09	7.40136e-08
Chil1	Up	2.87245	4.53685e-09	7.43384e-08
Aktip	Up	1.97535	4.5867e-09	7.50876e-08
Tigd3	Down	-2.67987	4.78876e-09	7.83251e-08
Eml5	Down	-2.50631	4.81099e-09	7.86183e-08
Itga1	Up	3.74108	4.84035e-09	7.90273e-08
Fstl4	Down	-3.18504	4.85554e-09	7.92044e-08
Lmod1	Up	4.1669	4.86494e-09	7.92868e-08
Scel	Up	3.38938	4.95764e-09	8.07255e-08
Crim1	Up	2.85848	4.99349e-09	8.12367e-08
1700020L24Rik	Up	3.92791	5.00459e-09	8.13447e-08
Lhfp	Up	2.41477	5.02779e-09	8.1649e-08
Nek7	Up	2.20157	5.1242e-09	8.31407e-08
Map3k8	Up	2.8788	5.1291e-09	8.31461e-08
Grik3	Down	-3.18372	5.22871e-09	8.46857e-08
Plppr1	Down	-3.17581	5.25429e-09	8.50244e-08
Mcam	Up	3.4248	5.36434e-09	8.67283e-08
Rbfox2	Down	-2.40255	5.48709e-09	8.86343e-08
Vcl	Up	2.54189	5.54346e-09	8.94656e-08
St8sia5	Down	-3.26039	5.7028e-09	9.19558e-08
Ksr2	Down	-3.36355	5.84507e-09	9.41666e-08
L3mbtl1	Down	-4.82139	5.88837e-09	9.47804e-08
Rhoc	Up	2.82531	6.04254e-09	9.71762e-08
Hic1	Up	3.8223	6.20868e-09	9.97601e-08
Pla2g5	Up	2.93893	6.34484e-09	1.01858e-07
Gng3	Down	-3.39365	6.36582e-09	1.02105e-07
B2m	Up	2.52044	6.45096e-09	1.03289e-07
Shh	Up	4.16503	6.44891e-09	1.03289e-07
Kif1c	Up	2.12469	6.45728e-09	1.03299e-07
Acap3	Down	-1.87052	6.56467e-09	1.04925e-07
Khk	Up	2.599	6.57192e-09	1.04949e-07
Sorbs1	Up	2.07693	6.64618e-09	1.06042e-07
Htr3a	Down	-2.8734	6.82347e-09	1.08776e-07
Flot1	Up	2.10698	6.92581e-09	1.10311e-07
Wipf3	Down	-3.53894	7.0156e-09	1.11643e-07
Wipi1	Up	2.35786	7.06369e-09	1.12311e-07
Csf1	Up	2.83855	7.11811e-09	1.13078e-07
Prkcq	Down	-2.1497	7.21582e-09	1.1453e-07
Ica1	Down	-2.76965	7.22738e-09	1.14614e-07
Satb2	Down	-4.34281	7.30599e-09	1.15672e-07
Arg2	Down	-3.75622	7.30683e-09	1.15672e-07
Fbxo2	Up	2.59788	7.48163e-09	1.18337e-07
Caskin1	Down	-2.09088	7.53657e-09	1.18999e-07
Syngr3	Down	-2.63176	7.53291e-09	1.18999e-07
Slc30a10	Down	-2.7115	7.54922e-09	1.19096e-07
Eno1b	Up	2.13157	7.57287e-09	1.19366e-07
Il6ra	Up	2.69209	7.63453e-09	1.20234e-07
Cast	Up	2.39455	7.80208e-09	1.22767e-07
Islr	Up	3.00505	7.8205e-09	1.2295e-07
Apln	Up	3.1241	7.96728e-09	1.2515e-07
Gm13305	Up	4.52499	8.0545e-09	1.26411e-07
Myl12a	Up	2.74081	8.14013e-09	1.27645e-07
St6galnac2	Up	3.81813	8.17502e-09	1.28082e-07
Slc25a45	Up	3.38933	8.18976e-09	1.28203e-07
Clic1	Up	2.6249	8.25779e-09	1.29047e-07
Chn2	Down	-3.53394	8.25364e-09	1.29047e-07
Pcdha11	Down	-4.25059	8.51144e-09	1.32896e-07
Ifitm3	Up	3.49496	8.53573e-09	1.33162e-07
Fzd8	Up	1.67481	8.78641e-09	1.36955e-07
Trim47	Up	2.18191	8.83924e-09	1.37661e-07
Osbp2	Down	-2.51892	8.86215e-09	1.379e-07
Nudt7	Up	2.18885	8.93814e-09	1.38964e-07
Mkx	Up	2.32447	9.16502e-09	1.4237e-07
Rhod	Up	2.88852	9.24581e-09	1.43503e-07
Kcnk3	Down	-3.22347	9.31257e-09	1.44416e-07
Dmkn	Down	-4.65862	9.36941e-09	1.45174e-07
Pttg1ip	Up	2.12507	9.68196e-09	1.4989e-07
Abr	Down	-1.98762	9.8659e-09	1.52478e-07
Fas	Up	3.24642	9.86556e-09	1.52478e-07
Yap1	Up	2.4862	1.00599e-08	1.55345e-07
Acy3	Up	3.05691	1.02226e-08	1.57724e-07
Smim18	Down	-6.64187	1.0332e-08	1.59143e-07
Aga	Up	2.6474	1.03303e-08	1.59143e-07
Tshz1	Down	-2.09399	1.04615e-08	1.61001e-07
Rlbp1	Down	-2.4329	1.05488e-08	1.62208e-07
Vldlr	Down	-2.34837	1.05986e-08	1.62837e-07
B4galt4	Up	1.71725	1.06406e-08	1.63345e-07
Bzw2	Down	-2.76774	1.07299e-08	1.64577e-07
Pstpip1	Up	3.37807	1.08704e-08	1.66591e-07
Cxcl16	Up	3.44921	1.14249e-08	1.74942e-07
Map6d1	Down	-3.27948	1.15234e-08	1.76303e-07
Pdxp	Down	-2.60268	1.16577e-08	1.78207e-07
Hes1	Up	2.94137	1.16963e-08	1.78596e-07
Capn1	Up	2.55368	1.17027e-08	1.78596e-07
Papss2	Up	2.31266	1.17286e-08	1.78842e-07
Dmrta2	Up	1.92715	1.18027e-08	1.79821e-07
Mark1	Down	-2.03894	1.21171e-08	1.84458e-07
Dlc1	Up	2.74802	1.2701e-08	1.93185e-07
Cutal	Up	3.42409	1.27613e-08	1.93939e-07
Hif3a	Down	-4.54367	1.2949e-08	1.96629e-07
Kcnh2	Down	-2.362	1.30284e-08	1.9767e-07
Dok1	Up	2.71524	1.31311e-08	1.99062e-07
2020-09-03	Down	-2.37317	1.32142e-08	2.00155e-07
Ugt8a	Down	-3.40965	1.33672e-08	2.02305e-07
Scn5a	Up	3.31986	1.34662e-08	2.03635e-07
Rin1	Up	3.36141	1.35989e-08	2.05471e-07
Stxbp1	Down	-2.44975	1.37549e-08	2.07656e-07
Klhl1	Down	-5.82277	1.37935e-08	2.08067e-07
Cst7	Up	5.48405	1.41182e-08	2.12788e-07
Nmi	Up	2.67087	1.43505e-08	2.16111e-07
Bhlhe22	Down	-4.14003	1.44524e-08	2.17466e-07
Psmb9	Up	2.98427	1.46912e-08	2.20877e-07
Nrg3	Down	-3.98892	1.47107e-08	2.20987e-07
Cxxc5	Up	2.19583	1.47655e-08	2.21629e-07
Vgll3	Up	3.22544	1.4803e-08	2.22008e-07
Irf7	Up	2.99741	1.50153e-08	2.25007e-07
Hydin	Down	-4.8625	1.51437e-08	2.26745e-07
Dnm3	Down	-2.89689	1.52511e-08	2.28166e-07
Map1b	Down	-2.85978	1.53076e-08	2.28824e-07
Cav1	Up	2.69847	1.53316e-08	2.28995e-07
Col4a6	Up	3.55708	1.53707e-08	2.29391e-07
Grem2	Down	-5.8074	1.54434e-08	2.30287e-07
Krt73	Down	-6.53827	1.62485e-08	2.42095e-07
Gpx4	Up	2.3818	1.63894e-08	2.43995e-07
Rilpl1	Up	1.95845	1.66793e-08	2.48108e-07
Lypd6b	Down	-5.13202	1.67499e-08	2.48956e-07
Egfem1	Down	-4.45549	1.68967e-08	2.50932e-07
Gsn	Up	1.79825	1.69359e-08	2.51309e-07
Cd248	Up	3.58108	1.70494e-08	2.52788e-07
Slc39a13	Up	2.34159	1.7297e-08	2.56186e-07
Lrrc3b	Down	-5.40736	1.73066e-08	2.56186e-07
Ifi44	Up	3.24464	1.76512e-08	2.61074e-07
Mcidas	Down	-3.69185	1.81588e-08	2.68365e-07
Fam205a1	Down	-2.86994	1.83799e-08	2.71412e-07
Trim12c	Up	2.09864	1.89852e-08	2.80124e-07
Tmem173	Up	3.03714	1.9194e-08	2.82976e-07
Ydjc	Down	-2.81832	1.93607e-08	2.85014e-07
Adgrb2	Down	-1.69595	1.93635e-08	2.85014e-07
Rprml	Down	-5.1869	1.98446e-08	2.91859e-07
Ctf1	Up	2.68629	1.99103e-08	2.9259e-07
Nfkb2	Up	2.72509	2.00002e-08	2.93675e-07
Rbpms	Up	2.77356	2.00202e-08	2.93731e-07
Arpc1b	Up	2.58487	2.05913e-08	3.01868e-07
Hebp2	Up	2.80242	2.07833e-08	3.04438e-07
Igfbp3	Up	3.24396	2.0843e-08	3.05068e-07
Nefh	Down	-4.63174	2.12867e-08	3.11312e-07
Snca	Down	-3.15155	2.13204e-08	3.11555e-07
Cdc42bpg	Up	2.44363	2.15751e-08	3.15024e-07
Prdx6	Up	2.40894	2.18809e-08	3.19234e-07
Kcnma1	Down	-2.84737	2.19438e-08	3.19895e-07
Rnasel	Down	-2.55625	2.19688e-08	3.20004e-07
Gm15800	Down	-2.02407	2.24411e-08	3.26622e-07
Tagln	Up	4.20549	2.30863e-08	3.35745e-07
Rundc3a	Down	-2.11264	2.33702e-08	3.39603e-07
Bdh1	Down	-2.32999	2.34154e-08	3.39989e-07
Crocc2	Down	-6.30109	2.38182e-08	3.45563e-07
Zfp536	Down	-3.19113	2.3973e-08	3.47532e-07
Fbxo6	Up	2.51728	2.40287e-08	3.48063e-07
Hook1	Down	-3.0854	2.4461e-08	3.54044e-07
Trib1	Up	2.29326	2.45164e-08	3.54565e-07
Gm2a	Up	1.92759	2.45931e-08	3.55391e-07
Fkbp10	Up	2.75439	2.47289e-08	3.57072e-07
Grp	Down	-6.51606	2.49157e-08	3.592e-07
Nexn	Up	3.42943	2.49128e-08	3.592e-07
Nr1d1	Up	1.85685	2.55027e-08	3.67372e-07
Ifi27	Up	3.56465	2.66508e-08	3.83607e-07
Kctd12b	Up	2.56064	2.68013e-08	3.8547e-07
Mag	Down	-2.61098	2.68748e-08	3.86222e-07
1700001L19Rik	Down	-3.63252	2.72964e-08	3.91787e-07
Rab11fip1	Up	2.98692	2.7305e-08	3.91787e-07
Sema4c	Down	-2.53712	2.75594e-08	3.95127e-07
Cyp4v3	Up	2.39282	2.79775e-08	4.00806e-07
Ecm1	Up	3.4555	2.88549e-08	4.13051e-07
Cdh7	Down	-4.69609	2.92558e-08	4.18274e-07
Vip	Down	-3.97986	2.92656e-08	4.18274e-07
Shisa2	Down	-4.0233	2.94486e-08	4.2056e-07
Nupr1	Up	4.27701	2.96128e-08	4.22573e-07
Csrnp2	Down	-2.11087	2.96902e-08	4.23346e-07
Gbp4	Up	3.17686	2.99319e-08	4.26459e-07
Maneal	Down	-2.79727	3.05706e-08	4.3522e-07
Chst5	Down	-4.69893	3.09997e-08	4.40985e-07
Gse1	Down	-1.98965	3.10406e-08	4.41221e-07
Cnih2	Down	-2.78927	3.22185e-08	4.57609e-07
Pacsin3	Up	1.69211	3.25843e-08	4.62443e-07
Palld	Up	3.10129	3.32962e-08	4.72179e-07
Tspan15	Up	2.5454	3.39496e-08	4.81072e-07
Lrrc75a	Up	2.12082	3.41133e-08	4.82765e-07
Casp8	Up	2.73371	3.41221e-08	4.82765e-07
Gpx8	Up	2.91423	3.42289e-08	4.83901e-07
Ptbp2	Down	-2.14534	3.43843e-08	4.85721e-07
Orai1	Up	1.96063	3.44879e-08	4.86808e-07
Klf8	Down	-3.25533	3.45983e-08	4.87988e-07
Ccdc67	Down	-3.37625	3.4718e-08	4.89298e-07
Itgbl1	Up	2.83473	3.52239e-08	4.96044e-07
Pip5k1c	Down	-1.65905	3.62583e-08	5.10218e-07
Pcdha2	Down	-4.01042	3.65937e-08	5.1454e-07
Nell2	Down	-3.28554	3.66363e-08	5.14743e-07
C1qtnf1	Up	2.95122	3.66946e-08	5.15164e-07
Rnft2	Down	-1.69635	3.67395e-08	5.15399e-07
Zfp704	Down	-2.41096	3.68466e-08	5.16504e-07
Anpep	Down	-2.74689	3.73909e-08	5.23732e-07
Trim30d	Up	3.95947	3.79744e-08	5.31496e-07
Ica1l	Down	-2.77409	3.82694e-08	5.34394e-07
Parp14	Up	2.97042	3.82481e-08	5.34394e-07
Sh2d5	Down	-2.83758	3.82144e-08	5.34394e-07
Carns1	Up	3.34864	3.88075e-08	5.41493e-07
Slc39a12	Up	2.44056	3.88937e-08	5.42282e-07
H2-DMb1	Up	3.54176	3.98611e-08	5.55345e-07
Bcl2	Up	2.08175	4.04624e-08	5.63292e-07
Nr1h3	Up	2.57454	4.09372e-08	5.69467e-07
Jarid2	Down	-2.05349	4.10206e-08	5.70193e-07
Sertm1	Down	-4.5173	4.14262e-08	5.74955e-07
Gpr12	Down	-3.0519	4.13976e-08	5.74955e-07
Vash1	Down	-2.39122	4.17361e-08	5.78815e-07
Arl4d	Down	-2.83962	4.37354e-08	6.06081e-07
Sumf1	Up	2.0119	4.38167e-08	6.06746e-07
Gucy1b3	Down	-3.23619	4.485e-08	6.20584e-07
Sulf1	Up	2.90374	4.53251e-08	6.26682e-07
Dusp3	Up	1.93706	4.54151e-08	6.2745e-07
Rsu1	Up	2.56455	4.55062e-08	6.28234e-07
Hspb1	Up	4.51871	4.57117e-08	6.30593e-07
Rasgrp2	Down	-3.3096	4.60725e-08	6.3509e-07
Vsir	Up	2.79711	4.61099e-08	6.35126e-07
Ttbk1	Down	-2.17345	4.63532e-08	6.37995e-07
Pnma2	Down	-3.0349	4.64689e-08	6.39105e-07
Usp18	Up	2.92651	4.70684e-08	6.46862e-07
Zkscan2	Down	-2.16773	4.95804e-08	6.80872e-07
Smim3	Up	2.6666	4.96469e-08	6.81272e-07
Llgl2	Up	3.25942	5.03623e-08	6.90057e-07
Zfp36l2	Up	2.12106	5.03628e-08	6.90057e-07
Fgf14	Down	-2.86535	5.12919e-08	7.02259e-07
Anks1b	Down	-2.9764	5.27011e-08	7.21013e-07
1110017D15Rik	Down	-4.12572	5.27909e-08	7.217e-07
Zfp811	Down	-2.11446	5.30058e-08	7.24094e-07
Phf21b	Down	-2.28771	5.35787e-08	7.31373e-07
Rhov	Down	-4.03913	5.40857e-08	7.37741e-07
Hist1h4i	Up	3.49733	5.42668e-08	7.39659e-07
Ckb	Up	2.17088	5.43393e-08	7.40095e-07
Wnt7b	Down	-3.34699	5.44529e-08	7.41087e-07
Sri	Up	1.81699	5.60753e-08	7.62599e-07
Klhl4	Down	-5.04048	5.64186e-08	7.66695e-07
Crtap	Up	2.57486	5.76054e-08	7.8224e-07
Prss12	Down	-3.67816	5.78343e-08	7.84764e-07
Bahcc1	Down	-2.32082	5.78981e-08	7.85047e-07
Rtn4r	Down	-4.00445	5.84826e-08	7.92383e-07
Zfp184	Down	-2.42952	5.8848e-08	7.96742e-07
Omd	Up	3.11247	5.93556e-08	8.01828e-07
Rassf7	Up	2.3296	5.92736e-08	8.01828e-07
Gdpd1	Down	-2.35515	5.93279e-08	8.01828e-07
Pdlim4	Up	2.33089	6.17827e-08	8.33998e-07
Wbp5	Up	2.04468	6.22508e-08	8.39695e-07
Kctd11	Up	2.57281	6.25999e-08	8.4378e-07
Pde9a	Down	-2.17847	6.30405e-08	8.49091e-07
Ginm1	Up	2.24734	6.31455e-08	8.49832e-07
Nrn1	Up	2.13598	6.31887e-08	8.49832e-07
Lrrtm3	Down	-3.06659	6.33849e-08	8.51843e-07
Bmp6	Up	2.82265	6.43979e-08	8.64819e-07
Pdgfd	Up	4.38596	6.44592e-08	8.65005e-07
Mboat1	Up	2.2994	6.46781e-08	8.67305e-07
Kcnn2	Down	-2.21937	6.49213e-08	8.69927e-07
Rnf223	Down	-2.96733	6.53633e-08	8.75206e-07
Nacc2	Up	2.47929	6.73418e-08	9.01037e-07
Irf1	Up	2.16057	6.77397e-08	9.05137e-07
F2rl1	Up	3.23685	6.77475e-08	9.05137e-07
P3h4	Up	2.15112	6.81579e-08	9.09684e-07
Deptor	Down	-2.21271	6.81876e-08	9.09684e-07
Adamts18	Down	-3.72596	6.82608e-08	9.09995e-07
Ybx2	Down	-3.3195	6.92795e-08	9.229e-07
Plekhb1	Up	2.59651	6.95975e-08	9.26459e-07
Htr2c	Down	-6.2855	7.10468e-08	9.45063e-07
Otogl	Down	-6.28231	7.1179e-08	9.46131e-07
Eml3	Up	1.85493	7.18875e-08	9.54852e-07
Pnpla2	Up	1.8247	7.20802e-08	9.56716e-07
Slc16a9	Up	2.10896	7.22595e-08	9.58398e-07
Tpm4	Up	1.78946	7.43462e-08	9.85357e-07
Man1c1	Up	1.86445	7.48524e-08	9.91346e-07
Chpf	Up	1.87298	7.55679e-08	9.99371e-07
Acot11	Up	2.93714	7.5543e-08	9.99371e-07
Prelp	Up	3.98108	7.64085e-08	1.00975e-06
Tgfbr2	Up	2.56872	7.69084e-08	1.01563e-06
Krcc1	Up	1.91242	8.24131e-08	1.08753e-06
Rab29	Up	2.80565	8.38406e-08	1.10557e-06
Chgb	Down	-2.3922	8.49162e-08	1.11894e-06
Ctnnal1	Up	2.26063	8.61267e-08	1.13407e-06
Tifa	Up	2.15751	8.70672e-08	1.14523e-06
Hcrtr2	Down	-6.37596	8.70995e-08	1.14523e-06
Perp	Up	2.6378	8.7572e-08	1.15061e-06
Foxc2	Up	4.9089	8.81401e-08	1.15724e-06
Gm5415	Down	-4.37655	8.94345e-08	1.17339e-06
Ctdsp1	Up	1.88267	9.05719e-08	1.18746e-06
Dok4	Down	-2.70704	9.07859e-08	1.18941e-06
Lpp	Up	1.86391	9.16547e-08	1.19993e-06
Pnck	Down	-2.25858	9.29952e-08	1.21661e-06
Rassf10	Down	-3.23615	9.4823e-08	1.23963e-06
Gabrg3	Down	-3.96579	9.55657e-08	1.24845e-06
Slmo1	Down	-2.30303	9.5674e-08	1.24897e-06
Zfp821	Down	-2.15847	9.75043e-08	1.27142e-06
Tcta	Up	1.91674	9.75333e-08	1.27142e-06
Npy1r	Down	-2.50607	9.80151e-08	1.27679e-06
Magee2	Down	-2.96544	9.88546e-08	1.2868e-06
Zbtb7b	Up	2.53307	9.95644e-08	1.29512e-06
Myo1c	Up	1.81586	9.98877e-08	1.2984e-06
Spsb2	Up	2.70869	1.00572e-07	1.30636e-06
Car2	Up	2.06103	1.01428e-07	1.31654e-06
Macrod2	Down	-2.9671	1.01989e-07	1.32288e-06
Tmem28	Down	-4.51182	1.0262e-07	1.33012e-06
Lamb2	Up	2.68155	1.03267e-07	1.33756e-06
Srgn	Up	3.94378	1.04173e-07	1.34834e-06
Plscr2	Up	3.20218	1.04819e-07	1.35573e-06
Rhoq	Up	2.01708	1.06754e-07	1.37978e-06
Mapk13	Up	4.55915	1.07029e-07	1.38235e-06
Tia1	Down	-1.82191	1.09089e-07	1.40796e-06
Frmd6	Up	2.06811	1.09417e-07	1.4112e-06
D630045J12Rik	Down	-2.65148	1.09964e-07	1.41725e-06
Crygs	Up	4.10064	1.10486e-07	1.42297e-06
Lctl	Up	4.29912	1.10948e-07	1.42792e-06
Pclo	Down	-2.98396	1.13714e-07	1.46248e-06
Fcgrt	Up	2.56655	1.13805e-07	1.46262e-06
Jade3	Down	-1.96768	1.14439e-07	1.46954e-06
Lgals2	Up	3.83816	1.14505e-07	1.46954e-06
Tmem47	Up	2.51843	1.14682e-07	1.47079e-06
Hectd2	Down	-2.33043	1.19486e-07	1.53132e-06
Fbln5	Up	2.77156	1.20588e-07	1.54435e-06
Faxc	Down	-2.52037	1.21476e-07	1.55464e-06
Efcab5	Down	-2.46323	1.2159e-07	1.555e-06
Gpnmb	Down	-2.67773	1.2553e-07	1.60426e-06
Inafm2	Up	1.96394	1.28264e-07	1.63806e-06
Rcn3	Up	2.97932	1.31701e-07	1.68078e-06
Greb1l	Down	-2.87754	1.32096e-07	1.68465e-06
Tceal3	Up	2.30069	1.32283e-07	1.68584e-06
Fam19a1	Down	-4.0785	1.33827e-07	1.70433e-06
Pla2g16	Up	2.14966	1.34826e-07	1.71586e-06
Atxn7l2	Down	-2.14404	1.37179e-07	1.74458e-06
Ppm1m	Up	2.8512	1.4107e-07	1.79281e-06
Pafah2	Up	2.13065	1.42103e-07	1.80344e-06
Cyth1	Down	-1.80622	1.42012e-07	1.80344e-06
Asap3	Up	2.45932	1.43409e-07	1.81875e-06
Bean1	Down	-4.21289	1.43653e-07	1.82058e-06
Magel2	Down	-5.4325	1.43808e-07	1.82126e-06
Soga3	Down	-2.447	1.4686e-07	1.85863e-06
Cbx7	Up	2.17235	1.47237e-07	1.86211e-06
Gfra4	Down	-3.07543	1.47391e-07	1.86276e-06
Tmem243	Up	2.21776	1.47704e-07	1.86543e-06
Tspan18	Down	-2.60952	1.48218e-07	1.87062e-06
Ppm1e	Down	-2.61694	1.49247e-07	1.8823e-06
Trim36	Down	-2.58471	1.49493e-07	1.88411e-06
Sil1	Up	1.87685	1.4977e-07	1.88629e-06
Frmpd1	Up	1.75135	1.5097e-07	1.9001e-06
Pnpla3	Down	-2.86479	1.5308e-07	1.92533e-06
Prkcb	Down	-2.82255	1.54373e-07	1.94024e-06
Tmem178b	Down	-3.54626	1.55353e-07	1.95123e-06
Gnai1	Down	-2.42724	1.55647e-07	1.95357e-06
Pde4d	Down	-2.04782	1.55877e-07	1.95511e-06
Tgtp1	Up	4.24371	1.58385e-07	1.9852e-06
Slc6a17	Down	-2.06653	1.59585e-07	1.99842e-06
Cyp4x1	Down	-6.13849	1.59659e-07	1.99842e-06
Prkcdbp	Up	3.40969	1.61003e-07	2.01387e-06
Slco1a6	Up	4.93071	1.61271e-07	2.01583e-06
Gxylt2	Up	2.33053	1.616e-07	2.01856e-06
Flnb	Up	2.71817	1.64704e-07	2.05593e-06
Capn2	Up	1.84396	1.66291e-07	2.07431e-06
Plin3	Up	2.09735	1.67005e-07	2.08179e-06
Plppr2	Down	-2.00277	1.68138e-07	2.0945e-06
Ggn	Up	2.36768	1.70624e-07	2.124e-06
Il13ra1	Up	2.50234	1.76477e-07	2.19537e-06
Gsap	Up	2.06874	1.77382e-07	2.20513e-06
Rimklb	Down	-1.97605	1.77645e-07	2.20688e-06
Isg15	Up	2.99078	1.78345e-07	2.21407e-06
Gpr37l1	Up	3.11896	1.78581e-07	2.21549e-06
Lemd1	Down	-3.56779	1.80632e-07	2.23942e-06
Adamts15	Down	-2.61139	1.81879e-07	2.25335e-06
Klhl30	Up	4.13847	1.87043e-07	2.31575e-06
Slc44a5	Down	-2.31668	1.87635e-07	2.3215e-06
Hlx	Up	3.34695	1.88529e-07	2.33098e-06
Cdc7	Down	-2.33854	1.88835e-07	2.33318e-06
Rnf157	Down	-2.12367	1.88996e-07	2.3336e-06
Tmprss5	Down	-4.44492	1.89679e-07	2.34044e-06
Col18a1	Up	3.3007	1.91825e-07	2.36532e-06
Tuft1	Up	2.52442	1.9354e-07	2.38485e-06
Pappa	Up	2.75369	1.94148e-07	2.39007e-06
Lurap1l	Up	2.0694	1.94225e-07	2.39007e-06
Degs2	Down	-3.22545	1.94744e-07	2.39484e-06
Gulp1	Up	2.63631	1.95172e-07	2.39849e-06
Olfm3	Down	-3.58616	1.97557e-07	2.42616e-06
Gm3636	Down	-2.90835	1.99695e-07	2.45076e-06
Plekho2	Up	1.85204	2.00434e-07	2.45818e-06
Hopx	Up	2.27529	2.03686e-07	2.49638e-06
1700017B05Rik	Up	1.93695	2.06566e-07	2.52998e-06
Opcml	Down	-3.68346	2.06858e-07	2.53016e-06
Cntnap5c	Down	-6.09969	2.06735e-07	2.53016e-06
Lmna	Up	2.52005	2.07079e-07	2.53117e-06
Apc2	Down	-1.89629	2.1064e-07	2.57297e-06
Fndc4	Down	-1.73078	2.11874e-07	2.58631e-06
Gnai2	Up	2.06163	2.12759e-07	2.59538e-06
Plekhg4	Down	-3.63115	2.14482e-07	2.61289e-06
Cntnap5b	Down	-4.45069	2.14479e-07	2.61289e-06
Frmpd4	Down	-3.4304	2.16271e-07	2.63293e-06
Gdf6	Up	4.0565	2.17968e-07	2.65182e-06
Aldh1l1	Up	2.04751	2.19364e-07	2.66703e-06
Nid2	Up	3.24782	2.2093e-07	2.68427e-06
Syt4	Down	-3.74066	2.267e-07	2.75255e-06
Apold1	Down	-3.34038	2.29507e-07	2.78478e-06
Slc10a4	Down	-4.89588	2.30257e-07	2.79144e-06
Stat5a	Up	2.43222	2.30362e-07	2.79144e-06
Ocln	Up	3.49816	2.32706e-07	2.81797e-06
Plxnc1	Down	-2.51589	2.37456e-07	2.87358e-06
Pter	Up	2.79019	2.40258e-07	2.90556e-06
Gem	Up	2.28499	2.48508e-07	3.00334e-06
Igsf9	Down	-2.42219	2.48721e-07	3.00392e-06
Rrbp1	Up	2.03966	2.52554e-07	3.04625e-06
Dbndd1	Down	-2.15414	2.5256e-07	3.04625e-06
Pxdc1	Up	2.95533	2.54232e-07	3.0644e-06
Rassf3	Up	2.19089	2.54411e-07	3.06453e-06
Trpc7	Down	-2.50739	2.59964e-07	3.12935e-06
Gfap	Up	2.40252	2.61179e-07	3.1419e-06
Gas7	Down	-2.57638	2.61924e-07	3.14878e-06
Grik2	Down	-2.35932	2.65826e-07	3.19359e-06
C130074G19Rik	Up	2.53604	2.67286e-07	3.20901e-06
Zbtb42	Up	2.55224	2.68331e-07	3.21944e-06
Ptprn2	Down	-2.10735	2.71408e-07	3.25422e-06
Akr1b10	Up	2.17268	2.71636e-07	3.25482e-06
Nek6	Up	2.00344	2.72181e-07	3.2592e-06
Aim1	Up	3.45341	2.72718e-07	3.26348e-06
Pdlim5	Up	2.52736	2.78765e-07	3.33366e-06
Mgp	Up	4.32045	2.79175e-07	3.33637e-06
Wnt3	Down	-4.30339	2.8156e-07	3.36268e-06
Rnase10	Up	4.12675	2.82059e-07	3.36643e-06
A430105I19Rik	Up	2.52501	2.82703e-07	3.37191e-06
Gm2897	Down	-3.36866	2.8655e-07	3.41557e-06
Lrch1	Up	1.6884	2.87578e-07	3.42557e-06
Pdyn	Down	-3.18003	2.89298e-07	3.44382e-06
Nucb1	Up	1.67481	2.89535e-07	3.44438e-06
Nuak2	Up	2.97348	2.90679e-07	3.45574e-06
P2rx5	Up	3.77689	2.92927e-07	3.48021e-06
Tbc1d24	Down	-1.86649	2.94361e-07	3.49496e-06
Rnf122	Down	-2.03311	2.96345e-07	3.51623e-06
Rnase1	Up	3.84306	2.96648e-07	3.51754e-06
Pde1a	Up	1.94299	3.07754e-07	3.64685e-06
Tmem198b	Up	1.66508	3.14166e-07	3.72041e-06
Rnd2	Down	-2.25005	3.14458e-07	3.72146e-06
Slc3a2	Up	1.74771	3.23617e-07	3.82737e-06
Frat2	Down	-1.94029	3.24302e-07	3.83298e-06
Tor4a	Up	2.07651	3.26604e-07	3.85769e-06
Gng11	Up	2.92706	3.27946e-07	3.87103e-06
Sncb	Down	-2.74166	3.30088e-07	3.89381e-06
Apol9b	Up	4.30218	3.34387e-07	3.94196e-06
Tdg	Down	-2.13804	3.38157e-07	3.98384e-06
Sbds	Up	1.99404	3.38673e-07	3.98734e-06
Efemp2	Up	2.73566	3.3966e-07	3.99637e-06
Sox10	Down	-3.25893	3.43733e-07	4.04169e-06
Brsk1	Down	-2.12797	3.44958e-07	4.05348e-06
Prnp	Up	1.54452	3.46615e-07	4.07033e-06
Shisa3	Up	2.45094	3.47604e-07	4.07669e-06
Nrsn2	Down	-4.41175	3.47498e-07	4.07669e-06
Cgnl1	Up	3.12212	3.49003e-07	4.09046e-06
Clu	Up	2.0457	3.55606e-07	4.16518e-06
Prtg	Up	2.85509	3.56134e-07	4.16869e-06
Prr13	Up	1.64244	3.57397e-07	4.18079e-06
Emp2	Up	1.78673	3.62206e-07	4.23433e-06
Mettl7a1	Up	2.53386	3.6624e-07	4.27874e-06
Syde1	Up	2.40174	3.67287e-07	4.28823e-06
Atp6v0e	Up	1.96719	3.74524e-07	4.36993e-06
Erc2	Down	-2.67997	3.84414e-07	4.48245e-06
Ltbr	Up	1.93451	3.8986e-07	4.54305e-06
Pcsk6	Up	2.60383	3.93054e-07	4.57664e-06
Ttc29	Down	-4.81676	3.93244e-07	4.57664e-06
Hnrnpa1	Down	-1.74815	3.9696e-07	4.61693e-06
Plekha2	Up	2.80056	3.98138e-07	4.62769e-06
Robo2	Down	-2.66401	3.99869e-07	4.64485e-06
Coa6	Up	2.51044	4.0319e-07	4.68044e-06
Plbd2	Up	1.80516	4.03698e-07	4.68336e-06
Tanc1	Up	2.28292	4.06122e-07	4.70848e-06
Il1rapl2	Down	-3.56878	4.08414e-07	4.73204e-06
Cubn	Up	2.58715	4.18422e-07	4.84493e-06
Fads3	Up	1.72225	4.22214e-07	4.88574e-06
Cntnap2	Down	-2.56808	4.29162e-07	4.96298e-06
Kifc3	Up	1.84032	4.30704e-07	4.97766e-06
Parp9	Up	2.30715	4.47178e-07	5.16477e-06
Kcnk2	Up	1.96087	4.49286e-07	5.18584e-06
Fez2	Up	1.86489	4.51421e-07	5.20718e-06
Pcdha1	Down	-4.87327	4.56861e-07	5.26661e-06
Ifi47	Up	3.95789	4.57549e-07	5.2712e-06
Nrg1	Up	2.45907	4.62056e-07	5.31977e-06
Tdrp	Up	2.28509	4.63842e-07	5.33696e-06
Atad5	Down	-2.18998	4.65927e-07	5.35758e-06
Tinagl1	Up	3.79265	4.68117e-07	5.37937e-06
Irf2	Up	1.8013	4.72852e-07	5.43035e-06
Slc4a8	Down	-2.23182	4.78162e-07	5.48443e-06
Fam19a2	Down	-3.74873	4.78057e-07	5.48443e-06
Sfpq	Down	-1.51974	4.82317e-07	5.52861e-06
Tmem119	Up	4.15659	4.84905e-07	5.55479e-06
Scml2	Down	-2.48493	4.86568e-07	5.57033e-06
Kcnip3	Down	-1.53945	4.8703e-07	5.57213e-06
Mybpc1	Down	-6.0724	4.90455e-07	5.60779e-06
Syn1	Down	-2.62608	4.96616e-07	5.67468e-06
Gpc6	Up	2.2924	4.99021e-07	5.69858e-06
Atat1	Down	-1.96262	5.01053e-07	5.71821e-06
Lrp3	Down	-1.56708	5.01791e-07	5.72305e-06
Klhl21	Up	2.19127	5.12849e-07	5.84552e-06
Robo1	Down	-3.27795	5.15968e-07	5.87372e-06
B3gnt2	Up	2.0046	5.15882e-07	5.87372e-06
2020-03-02	Up	1.70232	5.17445e-07	5.88687e-06
Mical3	Down	-1.59226	5.18121e-07	5.89088e-06
Osgin1	Up	2.66411	5.2086e-07	5.91833e-06
9030617O03Rik	Up	2.19368	5.21725e-07	5.92447e-06
Cyr61	Up	3.26737	5.26951e-07	5.98009e-06
Hs3st4	Down	-3.05556	5.28013e-07	5.98098e-06
Hs6st3	Down	-3.32639	5.27377e-07	5.98098e-06
Amotl1	Up	2.04318	5.28005e-07	5.98098e-06
Lpar3	Down	-3.76755	5.33606e-07	6.04058e-06
Ercc8	Down	-2.23494	5.39033e-07	6.09823e-06
Thsd7a	Down	-2.52455	5.41757e-07	6.12524e-06
St5	Up	2.26545	5.44198e-07	6.14903e-06
Ccdc190	Up	2.059	5.53022e-07	6.24487e-06
Zfp101	Down	-2.02989	5.57515e-07	6.29171e-06
Sucnr1	Up	3.31489	5.6254e-07	6.3445e-06
Shc1	Up	2.10007	5.6342e-07	6.35049e-06
Dct	Down	-4.47317	5.74496e-07	6.47003e-06
Pdgfrl	Up	2.24234	5.74736e-07	6.47003e-06
Mef2c	Down	-3.26938	5.80639e-07	6.53246e-06
Wls	Up	2.76016	5.84106e-07	6.56741e-06
Myd88	Up	1.89926	5.85395e-07	6.57785e-06
Chst7	Up	2.46088	5.88893e-07	6.61308e-06
Slc25a22	Down	-1.62278	5.89662e-07	6.61764e-06
Mapk8	Down	-2.44613	6.01512e-07	6.74648e-06
Smim17	Down	-4.43622	6.02025e-07	6.74808e-06
Ticrr	Down	-1.79326	6.03059e-07	6.75552e-06
Gfra1	Up	2.21637	6.12044e-07	6.85196e-06
Wisp1	Up	2.72897	6.20603e-07	6.94352e-06
Gm10094	Up	2.49818	6.2242e-07	6.95958e-06
Lats2	Up	2.75148	6.31949e-07	7.0618e-06
Crot	Up	1.94491	6.37015e-07	7.11405e-06
Ier2	Up	2.27651	6.46624e-07	7.21694e-06
Aox1	Up	3.07008	6.47466e-07	7.22192e-06
Rock2	Up	1.68904	6.6121e-07	7.37071e-06
Dusp5	Up	2.78175	6.63609e-07	7.39293e-06
Prickle1	Down	-2.20086	6.67027e-07	7.42648e-06
Tgm2	Up	3.41993	6.68251e-07	7.43556e-06
Tchh	Up	2.88179	6.704e-07	7.45493e-06
H60b	Up	3.34997	6.73355e-07	7.48322e-06
Glmp	Up	1.81628	6.80063e-07	7.55317e-06
Dennd5b	Down	-1.83282	6.8052e-07	7.55364e-06
Sardh	Up	1.92587	6.82799e-07	7.57433e-06
Tlr2	Up	3.55808	6.91118e-07	7.66195e-06
9030624G23Rik	Down	-2.06	6.92822e-07	7.67618e-06
Rexo2	Up	1.9881	6.96617e-07	7.71354e-06
Rtp4	Up	2.57488	7.04643e-07	7.79768e-06
Abi3	Up	3.50047	7.08429e-07	7.83482e-06
Pla2g4a	Up	2.05521	7.2043e-07	7.96271e-06
Lsm14b	Down	-1.74406	7.42393e-07	8.2005e-06
Prtn3	Down	-4.543	7.45096e-07	8.22538e-06
Ttc9	Down	-1.97166	7.46886e-07	8.24015e-06
Nts	Down	-5.95657	7.57363e-07	8.35068e-06
Msrb3	Up	2.81111	7.62192e-07	8.39885e-06
Ltbp4	Down	-2.19215	7.67357e-07	8.45066e-06
Hspa12a	Down	-2.34084	7.68154e-07	8.45434e-06
Igfbp6	Up	4.58006	7.68694e-07	8.45517e-06
Dach1	Down	-2.88122	7.85854e-07	8.6387e-06
Usp53	Up	2.79178	7.88824e-07	8.66613e-06
Fgl2	Up	2.34047	7.98352e-07	8.76553e-06
Avpi1	Up	2.61742	8.08659e-07	8.87074e-06
Gm3985	Down	-5.89022	8.08908e-07	8.87074e-06
Rnf135	Up	2.05065	8.15756e-07	8.94047e-06
Zfp41	Down	-2.16208	8.16645e-07	8.94484e-06
Ccng1	Up	2.16305	8.36057e-07	9.15196e-06
Tln1	Up	2.36209	8.47427e-07	9.27086e-06
Rnf150	Down	-2.36746	8.51794e-07	9.31305e-06
Ccnd2	Up	2.41032	8.55804e-07	9.35129e-06
9430020K01Rik	Up	2.63348	9.00138e-07	9.82663e-06
Sulf2	Up	1.69131	9.00384e-07	9.82663e-06
Hap1	Down	-2.02034	9.03717e-07	9.85711e-06
Slc25a27	Down	-2.17827	9.11832e-07	9.93374e-06
Ccdc28a	Up	1.91772	9.1163e-07	9.93374e-06
Suv39h2	Down	-1.76395	9.13265e-07	9.94341e-06
Adipor1	Up	1.73576	9.17291e-07	9.98129e-06
Necab2	Down	-2.29075	9.23369e-07	1.00414e-05
Lpcat3	Up	1.43806	9.26749e-07	1.00722e-05
Ovgp1	Down	-2.50223	9.28949e-07	1.00901e-05
Casp2	Down	-1.5991	9.29904e-07	1.00944e-05
Gm3500	Down	-5.89297	9.3506e-07	1.01444e-05
Chrnb1	Up	2.55259	9.35873e-07	1.01472e-05
Dcxr	Up	2.62886	9.36912e-07	1.01524e-05
Mtmr7	Down	-2.03837	9.54157e-07	1.03331e-05
Rspo2	Down	-3.82991	9.58107e-07	1.03697e-05
Antxr2	Up	1.69058	9.69144e-07	1.0483e-05
Ror1	Up	3.09847	9.83499e-07	1.06319e-05
Cltb	Up	1.94132	9.85099e-07	1.06429e-05
Ak5	Up	2.24253	9.96624e-07	1.07611e-05
Sox12	Down	-2.15526	1.01105e-06	1.09103e-05
Gabbr1	Down	-1.76418	1.02011e-06	1.10016e-05
Endod1	Up	1.94829	1.02114e-06	1.10062e-05
Oas1c	Up	2.34898	1.03146e-06	1.11109e-05
Pdgfrb	Up	1.68306	1.0404e-06	1.12005e-05
Fosl2	Up	1.99796	1.04212e-06	1.12125e-05
Gramd2	Down	-3.2652	1.04664e-06	1.12478e-05
Sts	Up	2.14904	1.04654e-06	1.12478e-05
Slc6a16	Down	-4.90061	1.07102e-06	1.1503e-05
Ticam1	Up	1.88819	1.07324e-06	1.15134e-05
Zbed4	Down	-1.74924	1.07321e-06	1.15134e-05
Hspb6	Up	3.069	1.07987e-06	1.15776e-05
Gprc5b	Up	2.2063	1.08679e-06	1.1645e-05
Fxyd6	Down	-2.15834	1.08806e-06	1.16517e-05
Cryab	Up	3.47872	1.08954e-06	1.16608e-05
Arrb1	Down	-1.8197	1.10522e-06	1.18216e-05
Fam131c	Down	-3.90533	1.1107e-06	1.18733e-05
Strbp	Down	-1.61707	1.12441e-06	1.20128e-05
Gdf10	Down	-3.73446	1.13179e-06	1.20846e-05
Slit3	Up	2.78747	1.15376e-06	1.23119e-05
Vkorc1	Up	1.88661	1.16323e-06	1.24057e-05
0610040J01Rik	Up	2.58859	1.16865e-06	1.24563e-05
Pgm5	Up	2.57984	1.17587e-06	1.25259e-05
Dlg3	Down	-1.5483	1.17686e-06	1.25291e-05
Socs3	Up	2.37824	1.17863e-06	1.25333e-05
Palm2	Down	-2.35205	1.17826e-06	1.25333e-05
Galnt15	Up	3.94711	1.18002e-06	1.25408e-05
Sncaip	Down	-2.22243	1.21324e-06	1.28863e-05
Slc16a4	Up	2.31491	1.24673e-06	1.32267e-05
Rab13	Up	2.28857	1.2461e-06	1.32267e-05
Htr5a	Down	-5.15105	1.24925e-06	1.32457e-05
Nrip3	Down	-2.24909	1.25066e-06	1.32529e-05
Prok2	Down	-4.39012	1.25353e-06	1.32757e-05
Fstl1	Up	2.07403	1.27158e-06	1.3459e-05
Pold4	Up	2.6168	1.27943e-06	1.35264e-05
Grb14	Up	2.09559	1.27933e-06	1.35264e-05
Tln2	Up	1.74635	1.28949e-06	1.36249e-05
Kif5c	Down	-2.31845	1.29891e-06	1.37164e-05
Gadd45g	Up	2.61829	1.30456e-06	1.37681e-05
Pepd	Up	1.67668	1.31432e-06	1.3857e-05
Ifngr1	Up	1.88354	1.3145e-06	1.3857e-05
Nwd2	Down	-3.78542	1.32279e-06	1.39362e-05
Bzrap1	Down	-2.25301	1.36488e-06	1.43714e-05
2020-03-11	Down	-4.13362	1.36953e-06	1.44121e-05
Leprot	Up	1.4739	1.38546e-06	1.45629e-05
Agpat2	Up	2.42911	1.38527e-06	1.45629e-05
Pnma1	Down	-2.22333	1.39053e-06	1.45994e-05
Lin28b	Down	-5.22793	1.38999e-06	1.45994e-05
Gdap1l1	Down	-1.70818	1.39359e-06	1.46226e-05
Wbscr17	Up	2.02769	1.39435e-06	1.46226e-05
Ubtd1	Up	2.30673	1.40206e-06	1.46951e-05
Pls3	Up	2.1232	1.40843e-06	1.47534e-05
Smad9	Up	2.35204	1.41311e-06	1.47938e-05
Adora1	Up	1.85138	1.41538e-06	1.48091e-05
Mfap5	Up	4.18878	1.42069e-06	1.48561e-05
Tpbg	Up	1.92122	1.42473e-06	1.48813e-05
Faap100	Down	-1.65761	1.42402e-06	1.48813e-05
Pnmal2	Down	-1.68449	1.43718e-06	1.50028e-05
Trip10	Up	2.27637	1.44904e-06	1.5118e-05
Cabp1	Down	-2.43971	1.45841e-06	1.5207e-05
Lsp1	Up	2.92529	1.46427e-06	1.52594e-05
Lrig1	Up	2.2093	1.46711e-06	1.52802e-05
Myh8	Down	-3.56832	1.48609e-06	1.5469e-05
Mrvi1	Up	3.53164	1.48752e-06	1.54751e-05
Ficd	Up	1.56883	1.48975e-06	1.54895e-05
Cyp2j9	Up	2.10875	1.50509e-06	1.56401e-05
Gm13276	Up	4.47939	1.54033e-06	1.59971e-05
Mapkapk3	Up	2.35156	1.55379e-06	1.61277e-05
Gal3st4	Up	1.69318	1.56303e-06	1.62144e-05
Zfp786	Down	-2.303	1.57716e-06	1.63517e-05
Renbp	Up	2.0215	1.57987e-06	1.63705e-05
Atp10a	Up	2.34986	1.59501e-06	1.6518e-05
Serpinb5	Up	3.177	1.5985e-06	1.65448e-05
Cntn6	Down	-3.0024	1.60888e-06	1.66427e-05
Lpcat2	Up	3.03489	1.62834e-06	1.68345e-05
Tnfrsf23	Up	2.3215	1.63619e-06	1.68981e-05
Ak1	Up	1.82293	1.63635e-06	1.68981e-05
Cck	Down	-6.00351	1.63763e-06	1.69017e-05
Dmxl2	Down	-2.14716	1.64385e-06	1.69564e-05
Rac3	Down	-2.17862	1.66833e-06	1.71992e-05
Rhog	Up	2.30478	1.69549e-06	1.74693e-05
Serpinb9b	Up	4.55536	1.70013e-06	1.75073e-05
Agpat9	Up	2.85761	1.73185e-06	1.78238e-05
Lrrk1	Up	3.02517	1.74077e-06	1.79055e-05
Shroom3	Up	2.77341	1.74681e-06	1.79575e-05
Adgrg2	Up	1.85659	1.74997e-06	1.79798e-05
0610010F05Rik	Down	-2.32762	1.75438e-06	1.8015e-05
Rnaset2a	Up	2.07701	1.76312e-06	1.80641e-05
Slc5a7	Down	-5.16355	1.76131e-06	1.80641e-05
Sdsl	Up	3.17204	1.7628e-06	1.80641e-05
Slco1a1	Up	2.65138	1.76125e-06	1.80641e-05
Dot1l	Down	-2.22523	1.78045e-06	1.82314e-05
Ibsp	Down	-5.73444	1.79167e-06	1.8336e-05
Ccpg1	Up	1.69121	1.8088e-06	1.84905e-05
Apoe	Up	2.20584	1.80858e-06	1.84905e-05
2610042L04Rik	Down	-3.72197	1.84048e-06	1.88038e-05
Hrct1	Up	4.1895	1.8558e-06	1.89497e-05
Pgap1	Down	-2.2965	1.86243e-06	1.90068e-05
Eda2r	Up	2.39988	1.90195e-06	1.93993e-05
Syt5	Down	-2.19747	1.91018e-06	1.94723e-05
1110032F04Rik	Down	-3.88352	1.91792e-06	1.95403e-05
Stom	Up	2.13701	1.95377e-06	1.98722e-05
Selm	Up	2.13755	1.9526e-06	1.98722e-05
Mapkbp1	Down	-1.43594	1.95346e-06	1.98722e-05
Plxna2	Down	-2.20562	1.97521e-06	2.00791e-05
Eif2ak2	Up	1.66782	2.00939e-06	2.04152e-05
Cacna2d1	Down	-2.06677	2.02144e-06	2.05261e-05
Grin2a	Down	-3.67457	2.02475e-06	2.05483e-05
Iscu	Up	2.18741	2.03373e-06	2.0628e-05
Dcn	Up	3.8111	2.06753e-06	2.09591e-05
Gabrb3	Down	-2.4588	2.08291e-06	2.11034e-05
Pnp	Up	1.80965	2.08802e-06	2.11434e-05
Snx22	Down	-2.22774	2.10142e-06	2.12673e-05
Epha2	Up	3.41383	2.10288e-06	2.12702e-05
Myo1e	Up	2.19957	2.10763e-06	2.13065e-05
S1pr3	Up	2.26598	2.11464e-06	2.13655e-05
H2-Q2	Up	2.42893	2.12143e-06	2.14222e-05
Galnt9	Down	-2.36189	2.12947e-06	2.14915e-05
Slc4a4	Up	2.66589	2.13076e-06	2.14926e-05
Scn2a1	Down	-2.11014	2.1369e-06	2.15427e-05
Gabrb2	Down	-2.65267	2.13851e-06	2.1547e-05
Suclg2	Up	1.75565	2.14025e-06	2.15526e-05
Ggt7	Down	-1.96389	2.15983e-06	2.17377e-05
Ccdc120	Down	-1.78616	2.17522e-06	2.18806e-05
Hps6	Up	1.85716	2.17739e-06	2.18904e-05
Slc7a6	Down	-1.59609	2.18464e-06	2.19511e-05
Chsy3	Down	-3.00773	2.22037e-06	2.22979e-05
Mdm1	Down	-2.47384	2.22707e-06	2.23528e-05
Ehd2	Up	2.6061	2.23079e-06	2.23779e-05
Arsk	Up	1.97012	2.23767e-06	2.24345e-05
Aldh1a2	Up	4.6864	2.24769e-06	2.25226e-05
Adam19	Down	-1.83573	2.28365e-06	2.28704e-05
B4galnt1	Down	-1.89528	2.2928e-06	2.29494e-05
Icam5	Down	-2.02733	2.30744e-06	2.30833e-05
Fgf13	Down	-2.37857	2.31425e-06	2.31387e-05
Myo1b	Down	-2.45636	2.31818e-06	2.31653e-05
Rilp	Up	2.34037	2.33208e-06	2.32914e-05
Wdr63	Down	-3.8483	2.41722e-06	2.41061e-05
Gpx1	Up	1.5857	2.41724e-06	2.41061e-05
Smarcd1	Down	-1.55934	2.41761e-06	2.41061e-05
Fkbp14	Up	2.49605	2.42923e-06	2.42087e-05
Cpe	Up	1.86474	2.43735e-06	2.42763e-05
Btd	Up	1.81067	2.45296e-06	2.44185e-05
Rtn2	Down	-2.06349	2.46032e-06	2.44783e-05
Tapbpl	Up	2.17354	2.47118e-06	2.4573e-05
Clec2d	Up	2.67701	2.49177e-06	2.47643e-05
Coro2a	Down	-2.91456	2.53097e-06	2.51401e-05
Tmem191c	Down	-2.5761	2.53366e-06	2.51532e-05
Clgn	Down	-3.05824	2.54238e-06	2.5226e-05
Syt17	Up	2.61296	2.5671e-06	2.54574e-05
Hdgfrp3	Down	-2.17299	2.57949e-06	2.55664e-05
Cryz	Up	1.90118	2.58686e-06	2.56255e-05
Irgm2	Up	2.7894	2.59866e-06	2.57208e-05
Dynlt3	Up	1.99227	2.5993e-06	2.57208e-05
Ky	Down	-3.59503	2.61375e-06	2.58402e-05
Etv1	Down	-2.25802	2.6142e-06	2.58402e-05
Arhgap18	Up	1.86759	2.61608e-06	2.58448e-05
Cpne2	Up	2.17678	2.62374e-06	2.59064e-05
Plk5	Down	-3.58216	2.6287e-06	2.59413e-05
Cfap58	Down	-4.94317	2.63246e-06	2.59644e-05
Amy1	Down	-2.50314	2.65243e-06	2.61472e-05
Mapk11	Down	-2.40538	2.67679e-06	2.63731e-05
LOC100861615	Down	-3.29427	2.68661e-06	2.64556e-05
Anxa11	Up	2.67026	2.69271e-06	2.65014e-05
Pde7a	Down	-1.56904	2.71502e-06	2.67065e-05
Tnfaip1	Up	1.51672	2.76517e-06	2.71851e-05
Nrarp	Down	-2.27755	2.80034e-06	2.75161e-05
Mex3d	Down	-1.81894	2.8077e-06	2.75587e-05
Rab27b	Up	2.05522	2.80645e-06	2.75587e-05
Rbpms2	Up	2.02223	2.81081e-06	2.75743e-05
Dpysl3	Down	-2.45921	2.81765e-06	2.76266e-05
Notum	Up	2.94436	2.84233e-06	2.78536e-05
Sema6b	Down	-1.84575	2.848e-06	2.78942e-05
Il10rb	Up	2.04311	2.86679e-06	2.80632e-05
Rtl1	Down	-2.87656	2.88626e-06	2.82385e-05
Actn4	Up	2.0553	2.88891e-06	2.82493e-05
Nat2	Up	2.02978	2.89093e-06	2.82539e-05
Fyn	Down	-1.80767	2.91688e-06	2.84923e-05
Clcn6	Down	-1.87438	2.93675e-06	2.8671e-05
Capns1	Up	2.31199	2.9649e-06	2.89304e-05
Nrxn2	Down	-1.51683	2.98543e-06	2.91152e-05
Myo18b	Down	-3.27168	2.98805e-06	2.91251e-05
Camsap1	Down	-1.76752	3.00963e-06	2.93197e-05
Bcl10	Up	1.48658	3.0209e-06	2.94139e-05
Camk4	Down	-1.76257	3.05031e-06	2.96844e-05
Trp53bp1	Down	-1.36298	3.07629e-06	2.99212e-05
Hist1h1d	Up	3.85396	3.0978e-06	3.01144e-05
Naaladl2	Up	2.74639	3.10616e-06	3.01796e-05
Frrs1l	Down	-2.33307	3.1266e-06	3.0362e-05
C1ql1	Up	2.08974	3.18653e-06	3.09275e-05
Ccdc91	Up	1.50976	3.20467e-06	3.1087e-05
Efs	Down	-2.50918	3.21238e-06	3.11453e-05
Scn3b	Down	-1.9355	3.23704e-06	3.13676e-05
Plxna3	Down	-2.29072	3.27772e-06	3.1745e-05
Fzd1	Up	1.95221	3.29303e-06	3.18763e-05
Plod2	Up	2.14321	3.29932e-06	3.19203e-05
Pfkp	Up	1.98821	3.30521e-06	3.19603e-05
Lgr6	Down	-3.31156	3.31473e-06	3.20354e-05
Plcd3	Up	2.26422	3.34287e-06	3.22902e-05
Npas3	Up	1.60652	3.398e-06	3.28053e-05
Lmx1a	Up	2.24087	3.44343e-06	3.32264e-05
Cpz	Up	3.60251	3.44707e-06	3.32439e-05
Amn	Down	-3.32663	3.44916e-06	3.32465e-05
C920025E04Rik	Up	2.837	3.45982e-06	3.33317e-05
Crhr1	Down	-4.13077	3.47586e-06	3.34684e-05
Sh3bp1	Up	1.95022	3.50603e-06	3.37411e-05
Nfe2l2	Up	2.72775	3.51169e-06	3.37778e-05
Dnajc1	Up	1.63058	3.55369e-06	3.41637e-05
Usp22	Down	-2.27414	3.58015e-06	3.44e-05
Gstt1	Up	2.0472	3.58517e-06	3.44301e-05
Ak7	Down	-3.95012	3.64113e-06	3.49491e-05
Arl6ip5	Up	1.90105	3.75099e-06	3.59846e-05
Hkdc1	Down	-4.86121	3.76079e-06	3.60597e-05
Dhrs1	Up	2.20555	3.79443e-06	3.63631e-05
Cpped1	Up	1.88755	3.80881e-06	3.64817e-05
Adamts7	Down	-1.6594	3.81966e-06	3.65665e-05
Mbtd1	Down	-1.68273	3.82741e-06	3.66215e-05
Vnn1	Up	2.56289	3.83462e-06	3.66712e-05
Gpr158	Down	-3.39996	3.85359e-06	3.68333e-05
Ldb2	Down	-2.91696	3.86824e-06	3.69539e-05
Tapbp	Up	1.89904	3.90545e-06	3.72899e-05
Cpm	Down	-2.86354	3.91025e-06	3.72995e-05
Sertad1	Up	2.67434	3.91259e-06	3.72995e-05
Myadm	Up	2.10701	3.91258e-06	3.72995e-05
Adcy5	Down	-1.7249	3.92348e-06	3.73838e-05
Gm10406	Down	-2.56055	3.94114e-06	3.75324e-05
Gpr88	Down	-2.78881	3.96783e-06	3.77669e-05
Rtbdn	Down	-4.63454	3.98559e-06	3.79161e-05
Uba7	Up	2.78438	3.99199e-06	3.79572e-05
Plscr1	Up	2.16712	3.99597e-06	3.79752e-05
Ext1	Up	1.47387	4.00996e-06	3.80884e-05
Tspan17	Up	2.19391	4.02373e-06	3.81992e-05
Tfap4	Down	-1.90232	4.0328e-06	3.82654e-05
Znrf1	Down	-1.60367	4.14442e-06	3.93041e-05
Rnf208	Down	-1.9319	4.14773e-06	3.93151e-05
Mme	Up	2.73272	4.15934e-06	3.94047e-05
Exog	Down	-1.60991	4.16903e-06	3.94759e-05
Tdrd1	Down	-4.39494	4.19296e-06	3.96819e-05
1600014C10Rik	Up	1.86018	4.27342e-06	4.04224e-05
Crb3	Up	3.3909	4.31704e-06	4.08138e-05
Prr5l	Up	2.14672	4.3512e-06	4.11155e-05
Angpt2	Up	2.44219	4.36865e-06	4.1259e-05
Nfe2l1	Up	1.82714	4.45344e-06	4.2038e-05
Dhrs3	Up	2.20929	4.46302e-06	4.21066e-05
Metrn	Up	2.3125	4.4664e-06	4.21167e-05
Mtus2	Down	-2.23866	4.48394e-06	4.22602e-05
Stard8	Up	2.03692	4.54803e-06	4.28422e-05
Crebrf	Up	1.86253	4.62769e-06	4.35701e-05
2020-09-06	Down	-2.2443	4.63136e-06	4.35821e-05
Serhl	Up	2.21216	4.67011e-06	4.3924e-05
Lpar1	Up	2.38731	4.67339e-06	4.39323e-05
Uaca	Up	2.32671	4.68743e-06	4.40416e-05
Jun	Up	1.56951	4.82199e-06	4.52825e-05
Doc2g	Down	-2.64275	4.84078e-06	4.54355e-05
Pogk	Down	-2.13009	4.86525e-06	4.56417e-05
Loxl2	Up	2.53853	4.91028e-06	4.60405e-05
Gap43	Down	-2.64297	4.92997e-06	4.62013e-05
Iqsec1	Up	1.77859	5.00845e-06	4.69127e-05
Slc4a2	Up	1.97794	5.02367e-06	4.70312e-05
Fam163a	Down	-4.18762	5.07032e-06	4.74435e-05
Whsc1	Down	-1.58354	5.08059e-06	4.75153e-05
Upk3b	Up	4.38544	5.09934e-06	4.76661e-05
Gm19345	Down	-4.9492	5.13201e-06	4.79469e-05
Ube2l6	Up	1.62121	5.16548e-06	4.82349e-05
Mpp1	Up	1.85697	5.17805e-06	4.83276e-05
Hsd17b11	Up	1.72995	5.25629e-06	4.90327e-05
Zscan18	Down	-2.30269	5.26905e-06	4.91266e-05
Sqstm1	Up	1.52757	5.29675e-06	4.93597e-05
Ddx60	Up	2.22081	5.30895e-06	4.94481e-05
Hexim1	Up	1.36464	5.32919e-06	4.96112e-05
Casq1	Up	2.70407	5.33447e-06	4.9635e-05
Gpr153	Down	-2.22573	5.45072e-06	5.06909e-05
Anxa5	Up	2.42918	5.50432e-06	5.11372e-05
Rasl10b	Down	-1.89873	5.50258e-06	5.11372e-05
Col4a5	Up	2.54389	5.52828e-06	5.13337e-05
Tmem232	Down	-4.03747	5.57839e-06	5.17726e-05
Padi2	Up	1.71425	5.65922e-06	5.24961e-05
Cntfr	Down	-1.52696	5.66438e-06	5.25172e-05
Plp2	Up	2.30685	5.69094e-06	5.27366e-05
Nbea	Down	-2.73217	5.70206e-06	5.28128e-05
Ch25h	Up	5.49639	5.71767e-06	5.29305e-05
Nod1	Up	2.04447	5.81817e-06	5.38336e-05
Zfp946	Down	-1.79772	5.83692e-06	5.39797e-05
Fnbp1	Up	1.71383	5.85109e-06	5.40833e-05
Cyb5d2	Up	1.76419	5.94027e-06	5.48798e-05
Lrrn1	Down	-2.90427	5.9445e-06	5.4891e-05
A930009A15Rik	Down	-5.51971	5.98192e-06	5.52087e-05
Syt1	Down	-2.51882	6.01082e-06	5.54474e-05
Lrp10	Up	1.63211	6.04185e-06	5.57054e-05
Spast	Down	-1.79662	6.06606e-06	5.59003e-05
Mob3b	Up	1.4798	6.09748e-06	5.61615e-05
Mnda	Up	3.3713	6.20285e-06	5.71031e-05
Ankfn1	Down	-3.05575	6.23327e-06	5.73543e-05
D3Ertd751e	Up	1.84044	6.27631e-06	5.77212e-05
Scrn1	Up	1.84464	6.35323e-06	5.83991e-05
Mthfs	Up	2.08528	6.41126e-06	5.88732e-05
Chst8	Up	2.40206	6.4084e-06	5.88732e-05
Gm21949	Down	-5.57153	6.51386e-06	5.97853e-05
Vwc2l	Down	-4.74764	6.58174e-06	6.03779e-05
Zfp81	Down	-2.22382	6.58751e-06	6.04004e-05
Asl	Up	1.9384	6.64777e-06	6.09223e-05
Afap1l2	Up	1.88147	6.70971e-06	6.1459e-05
Elovl4	Down	-2.19497	6.8462e-06	6.26778e-05
Tet3	Down	-2.17269	6.85123e-06	6.26924e-05
Aass	Up	2.36687	6.88599e-06	6.29789e-05
Btbd11	Down	-2.46633	6.90059e-06	6.30807e-05
Nlk	Down	-1.38023	6.91294e-06	6.3162e-05
[truncated: 16,241 more rows]
